# Supplementary material for: PASTMUS: mapping functional elements at single amino acid resolution in human cells
Source: Genome Biol. 2019 Dec 16;20:279. doi: 10.1186/s13059-019-1897-7 (PMC6913009; doi:10.1186/s13059-019-1897-7)
Supplement: Supplementary file 2 — Additional file 2: Table S1. Information of CRISPR mediated single site mutagenesis of HBEGF and CSPG4. [file 13059_2019_1897_MOESM2_ESM.xlsx]

## Sheet: HBEGF targets sequencing
sample	sgRNA target	reads count (down sampled from all mapped reads)	average sequencing base quality of used reads
HBEGF_target_1	GCAAGGGGCTAGGGAAGAAG	~100,000	>40
HBEGF_target_2	CCCATGTCTTCGGAAATACA	~100,000	>40
HBEGF_target_3	TACAAGGACTTCTGCATCCA	~100,000	>40
HBEGF_target_4	TGGAGAATGCAAATATGTGA	~100,000	>40

## Sheet:  mutation type of HBEGF targets
sample	sgRNA coverage (infected cell per sgRNA)	all mutation type rep1	all mutation type rep2	all mutation type rep3	in-frame mutation rep1	in-frame mutation rep1	in-frame mutation rep3	all mutation of WT	in-frame mutation of WT
HBEGF_target_1	400×	108	93	87	35	29	30	7	7
HBEGF_target_1	4,000×	121	116	109	42	41	39
HBEGF_target_1	40,000×	141	148	144	50	51	47
HBEGF_target_2	400×	65	68	77	19	19	28	1	1
HBEGF_target_2	4,000×	74	77	73	29	29	27
HBEGF_target_2	40,000×	112	106	96	39	32	30
HBEGF_target_3	400×	68	63	59	20	24	16	2	2
HBEGF_target_3	4,000×	136	121	137	42	44	44
HBEGF_target_3	40,000×	203	187	185	67	60	61
HBEGF_target_4	400×	103	93	93	26	25	27	2	2
HBEGF_target_4	4,000×	117	134	134	19	21	22
HBEGF_target_4	40,000×	114	110	118	21	26	24

## Sheet: CSPG4 targets sequencing
sample	sgRNA target	reads count (down sampled from all mapped reads)	average sequencing base quality of used reads
CSPG4_target_1	GGCCTGGGTGCTCCCCTCGA	~100,000	>40
CSPG4_target_2	TCCCCTCGAGGGCGTCCTTG	~100,000	>40
CSPG4_target_3	GGGCGTCCTTGTGGAGCTGG	~100,000	>40
CSPG4_target_4	TGTGGAGCTGGAGGTGCTGC	~100,000	>40

## Sheet: mutation type of CSPG4 targets
sample_name	sgRNA coverage (infected cell per sgRNA)	all mutation type rep1	all mutation type rep2	all mutation type rep3	in-frame mutation rep1	in-frame mutation rep1	in-frame mutation rep3	all mutation of WT	in-frame mutation of WT
CSPG4_target_1	400×	82	61	73	30	28	22	11	11
CSPG4_target_1	4,000×	98	126	129	31	43	45
CSPG4_target_1	40,000×	284	274	263	86	83	75
CSPG4_target_2	400×	93	53	NA	34	20	NA	3	3
CSPG4_target_2	4,000×	178	170	174	57	56	51
CSPG4_target_2	40,000×	225	244	240	65	65	64
CSPG4_target_3	400×	56	30	36	16	11	10	2	2
CSPG4_target_3	4,000×	92	105	109	32	33	37
CSPG4_target_3	40,000×	176	169	183	46	43	42
CSPG4_target_4	400×	53	50	37	20	19	13	3	3
CSPG4_target_4	4,000×	78	96	81	23	37	26
CSPG4_target_4	40,000×	147	147	153	44	49	52

## Sheet: Amplification primers
Gene	Primer	Sequence
CSPG4	F1CSPG4_191-bp	5’-TACACGACGCTCTTCCGATCTTAAGTAGAGACCCTGTGCAGAGCTTCTC-3’
	R1CSPG4_191-bp	5’-AGACGTGTGCTCTTCCGATCTTAAGTAGAGGCTGAAGTTTTGCGCCTCTA-3’
	F2CSPG4_191-bp	5’-TACACGACGCTCTTCCGATCTATCATGCTTAACCCTGTGCAGAGCTTCTC-3’
	R2CSPG4_191-bp	5’-AGACGTGTGCTCTTCCGATCTATCATGCTTAGCTGAAGTTTTGCGCCTCTA-3’
	F3CSPG4_191-bp	5’-TACACGACGCTCTTCCGATCTGATGCACATCTACCCTGTGCAGAGCTTCTC-3’
	R3CSPG4_191-bp	5’-AGACGTGTGCTCTTCCGATCTGATGCACATCTGCTGAAGTTTTGCGCCTCTA-3’
	F4CSPG4_191-bp	5’-TACACGACGCTCTTCCGATCTCGATTGCTCGACACCCTGTGCAGAGCTTCTC-3’
	R4CSPG4_191-bp	5’-AGACGTGTGCTCTTCCGATCTCGATTGCTCGACGCTGAAGTTTTGCGCCTCTA-3’
	F5CSPG4_191-bp	5’-TACACGACGCTCTTCCGATCTTCGATAGCAATTCACCCTGTGCAGAGCTTCTC-3’
	R5CSPG4_191-bp	5’-AGACGTGTGCTCTTCCGATCTTCGATAGCAATTCGCTGAAGTTTTGCGCCTCTA-3’
	F6CSPG4_191-bp	5’-TACACGACGCTCTTCCGATCTATCGATAGTTGCTTACCCTGTGCAGAGCTTCTC-3’
	R6CSPG4_191-bp	5’-AGACGTGTGCTCTTCCGATCTATCGATAGTTGCTTGCTGAAGTTTTGCGCCTCTA-3’
	F7CSPG4_191-bp	5’-TACACGACGCTCTTCCGATCTGATCGATCCAGTTAGACCCTGTGCAGAGCTTCTC-3’
	R7CSPG4_191-bp	5’-AGACGTGTGCTCTTCCGATCTGATCGATCCAGTTAGGCTGAAGTTTTGCGCCTCTA-3’
	F8CSPG4_191-bp	5’-TACACGACGCTCTTCCGATCTCGATCGATTTGAGCCTACCCTGTGCAGAGCTTCTC-3’
	R8CSPG4_191-bp	5’-AGACGTGTGCTCTTCCGATCTCGATCGATTTGAGCCTGCTGAAGTTTTGCGCCTCTA-3’
	F9CSPG4_191-bp	5’-TACACGACGCTCTTCCGATCTACGATCGATACACGATCACCCTGTGCAGAGCTTCTC-3’
	R9CSPG4_191-bp	5’-AGACGTGTGCTCTTCCGATCTACGATCGATACACGATCGCTGAAGTTTTGCGCCTCTA-3’
	F10CSPG4_191-bp	5’-TACACGACGCTCTTCCGATCTTACGATCGATGGTCCAGAACCCTGTGCAGAGCTTCTC-3’
	R10CSPG4_191-bp	5’-AGACGTGTGCTCTTCCGATCTTACGATCGATGGTCCAGAGCTGAAGTTTTGCGCCTCTA-3’
HBEGF	F1HBEGF_230-bp	5'-CACGACGCTCTTCCGATCTTAAGTAGAGACAGAGTGCTTTTCTCCTACAG-3'
	R1HBEGF_230-bp	5'-AGACGTGTGCTCTTCCGATCTTAAGTAGAGGAGATTCAGCCCTGGGGAAG-3'
	F2HBEGF_230-bp	5'-CACGACGCTCTTCCGATCTATCATGCTTAACAGAGTGCTTTTCTCCTACAG-3'
	R2HBEGF_230-bp	5'-AGACGTGTGCTCTTCCGATCTATCATGCTTAGAGATTCAGCCCTGGGGAAG-3'
	F3HBEGF_230-bp	5'-CACGACGCTCTTCCGATCTGATGCACATCTACAGAGTGCTTTTCTCCTACAG-3'
	R3HBEGF_230-bp	5'-AGACGTGTGCTCTTCCGATCTGATGCACATCTGAGATTCAGCCCTGGGGAAG-3'
	F4HBEGF_230-bp	5'-CACGACGCTCTTCCGATCTCGATTGCTCGACACAGAGTGCTTTTCTCCTACAG-3'
	R4HBEGF_230-bp	5'-AGACGTGTGCTCTTCCGATCTCGATTGCTCGACGAGATTCAGCCCTGGGGAAG-3'
	F5BEGF_230-bp	5'-CACGACGCTCTTCCGATCTTCGATAGCAATTCACAGAGTGCTTTTCTCCTACAG-3'
	R5BEGF_230-bp	5'-AGACGTGTGCTCTTCCGATCTTCGATAGCAATTCGAGATTCAGCCCTGGGGAAG-3'
	F6HBEGF_230-bp	5'-CACGACGCTCTTCCGATCTATCGATAGTTGCTTACAGAGTGCTTTTCTCCTACAG-3'
	R6HBEGF_230-bp	5'-AGACGTGTGCTCTTCCGATCTATCGATAGTTGCTTGAGATTCAGCCCTGGGGAAG-3'
	F7HBEGF_230-bp	5'-CACGACGCTCTTCCGATCTGATCGATCCAGTTAGACAGAGTGCTTTTCTCCTACAG-3'
	R7HBEGF_230-bp	5'-AGACGTGTGCTCTTCCGATCTGATCGATCCAGTTAGGAGATTCAGCCCTGGGGAAG-3'
	F8HBEGF_230-bp	5'-CACGACGCTCTTCCGATCTCGATCGATTTGAGCCTACAGAGTGCTTTTCTCCTACAG-3'
	R8HBEGF_230-bp	5'-AGACGTGTGCTCTTCCGATCTCGATCGATTTGAGCCTGAGATTCAGCCCTGGGGAAG-3'
	F9HBEGF_230-bp	5'-CACGACGCTCTTCCGATCTACGATCGATACACGATCACAGAGTGCTTTTCTCCTACAG-3'
	R9HBEGF_230-bp	5'-AGACGTGTGCTCTTCCGATCTACGATCGATACACGATCGAGATTCAGCCCTGGGGAAG-3'
	F10HBEGF_230-bp	5'-CACGACGCTCTTCCGATCTTACGATCGATGGTCCAGAACAGAGTGCTTTTCTCCTACAG-3'
	R10HBEGF_230-bp	5'-AGACGTGTGCTCTTCCGATCTTACGATCGATGGTCCAGAGAGATTCAGCCCTGGGGAAG-3'
