# Supplementary material for: PASTMUS: mapping functional elements at single amino acid resolution in human cells
Source: Genome Biol. 2019 Dec 16;20:279. doi: 10.1186/s13059-019-1897-7 (PMC6913009; doi:10.1186/s13059-019-1897-7)
Supplement: Supplementary file 3 — Additional file 3: Table S2. Information of six genes used in PASTMUS. [file 13059_2019_1897_MOESM3_ESM.xlsx]

## Sheet: Gene and sequencing information
Gene	CCDS id (CCDS Release 22)	Size	Screening (e.g., toxin/rug)	Critical AA or domain for target function (known)	Sample	Mapped reads	Sequencing depth	Average base quality of mapped reads
HBEGF	4223.1	208 a.a.	Diphtheria toxin (DT)	F115, L127, E141	reference_replicate_1	128697961	~19,000,000×	40.4
					reference_replicate_2	232806335	~37,000,000×	40.5
					experiment_replicate_1	20235020	~2,500,000×	40.3
					experiment_replicate_2	11642251	~1,400,000×	40.3
					WT	114318780	~16,000,000×	40.4
PSMB5	9584.1	263 a.a.	Bortezomib	R78, A79, T80, M104, A108, C111, C122, G242	reference_replicate_1	116190200	~17,000,000×	40.5
					reference_replicate_2	138360447	~20,000,000×	40.5
					experiment_replicate_1	54853969	~8,000,000×	40.5
					experiment_replicate_2	58665485	~8,000,000×	40.5
					WT	178080508	~27,000,000×	40.5
ANTXR1	1892.1	564 a.a.	Anthrax toxin (PA/LFnDTA)	56-57a.a. 154-160a.a.	reference_replicate_1	263081005	~21,000,000×	40.5
					reference_replicate_2	278269609	~23,000,000×	40.5
					experiment_replicate_1	20078927	~1,400,000×	40.3
					experiment_replicate_2	17474908	~1,200,000×	40.3
					WT	253391876	~20,000,000×	40.5
PLK1	10616.1	603 a.a.	BI2536	G63, C67, R136	reference_replicate_1	164920392	~13,000,000×	40.5
					reference_replicate_2	168939026	~13,000,000×	40.5
					experiment_replicate_1	13171205	~1,000,000×	40.4
					experiment_replicate_2	7820953	~600,000×	40.3
					WT	138655614	~11,000,000×	40.5
HPRT1	14641.1	218 a.a.	6-TG	NA	reference_replicate_1	114978810	~18,000,000×	40.5
					reference_replicate_2	378276656	~58,000,000×	40.5
					experiment_replicate_1	36255245	~5,300,000×	40.3
					experiment_replicate_2	27901464	~3,700,000×	40.3
					WT	163921474	~25,000,000×	40.5
CSPG4	10284.1	2322 a.a.	TcdB of Clostridim difficile	401-560a.a.	reference_replicate_1	224986499	~4,800,000×	40.5
					reference_replicate_2	176190437	~3,800,000×	40.5
					experiment_replicate_1	86157220	~1,800,000×	40.5
					experiment_replicate_2	57390362	~1,200,000×	40.3
					WT	237409537	~5,100,000×	40.5
