# Supplementary material for: PASTMUS: mapping functional elements at single amino acid resolution in human cells
Source: Genome Biol. 2019 Dec 16;20:279. doi: 10.1186/s13059-019-1897-7 (PMC6913009; doi:10.1186/s13059-019-1897-7)
Supplement: Supplementary file 4 — Additional file 4: Table S3. sgRNA sequences used for PASTMUS. [file 13059_2019_1897_MOESM4_ESM.xlsx]

## Sheet: Sheet1
gene symbol	sgRNA sequence
HPRT1	CGCGCCGGCCGGCTCCGTTA
HPRT1	GTTATGGCGACCCGCAGCCC
HPRT1	GACCCGCAGCCCTGGCGTCG
HPRT1	AGGGCTGCGGGTCGCCATAA
HPRT1	CACCACGACGCCAGGGCTGC
HPRT1	TCACCACGACGCCAGGGCTG
HPRT1	AGCTGCTCACCACGACGCCA
HPRT1	GAGCTGCTCACCACGACGCC
HPRT1	GGCTCCGTTATGGCGACCCG
HPRT1	CGCAGCCCTGGCGTCGTGGT
HPRT1	AGCCCTGGCGTCGTGGTGAG
HPRT1	GGCTGCGGGTCGCCATAACG
HPRT1	CGAGCTGCTCACCACGACGC
HPRT1	CAGATTAGTGATGATGAACC
HPRT1	CATACCTAATCATTATGCTG
HPRT1	TAATCATTATGCTGAGGATT
HPRT1	ATTATGCTGAGGATTTGGAA
HPRT1	TTATGCTGAGGATTTGGAAA
HPRT1	GAAAGGGTGTTTATTCCTCA
HPRT1	TATTCCTCATGGACTAATTA
HPRT1	CTCATGGACTAATTATGGAC
HPRT1	AATAAATCAAGGTCATAACC
HPRT1	TAGGTATGCAAAATAAATCA
HPRT1	AAATCCTCAGCATAATGATT
HPRT1	CTGTCCATAATTAGTCCATG
HPRT1	GCTATATTTCTTTTTCAGAT
HPRT1	TCAGATTAGTGATGATGAAC
HPRT1	GCATACCTAATCATTATGCT
HPRT1	CATTATGCTGAGGATTTGGA
HPRT1	CCTCATGGACTAATTATGGA
HPRT1	TGGACTAATTATGGACAGGT
HPRT1	CTAATTATGGACAGGTAAGT
HPRT1	TCATCATCACTAATCTGAAA
HPRT1	TTAGGTATGCAAAATAAATC
HPRT1	CAAATCCTCAGCATAATGAT
HPRT1	AAACACCCTTTCCAAATCCT
HPRT1	CCTGTCCATAATTAGTCCAT
HPRT1	CTTACTTACCTGTCCATAAT
HPRT1	TCTTGCTCGAGATGTGATGA
HPRT1	TCGAGATGTGATGAAGGAGA
HPRT1	CGAGATGTGATGAAGGAGAT
HPRT1	GATGTGATGAAGGAGATGGG
HPRT1	TGTAGCCCTCTGTGTGCTCA
HPRT1	GTAGCCCTCTGTGTGCTCAA
HPRT1	TAGCCCTCTGTGTGCTCAAG
HPRT1	AGCCCTCTGTGTGCTCAAGG
HPRT1	GCCCTCTGTGTGCTCAAGGG
HPRT1	TAAATTCTTTGCTGACCTGC
HPRT1	CACAGAGGGCTACAATGTGA
HPRT1	GCCCCCCTTGAGCACACAGA
HPRT1	AGCCCCCCTTGAGCACACAG
HPRT1	GTGCTTTGATGTAATCCAGC
HPRT1	AAAATCTACAGTCATAGGAA
HPRT1	CTGATAAAATCTACAGTCAT
HPRT1	TAGGACTGAACGTCTTGCTC
HPRT1	GTCTTGCTCGAGATGTGATG
HPRT1	TTGCTCGAGATGTGATGAAG
HPRT1	AGATGTGATGAAGGAGATGG
HPRT1	GATGGGAGGCCATCACATTG
HPRT1	TTGTAGCCCTCTGTGTGCTC
HPRT1	TGACCTGCTGGATTACATCA
HPRT1	GATTACATCAAAGCACTGAA
HPRT1	ATCAAAGCACTGAATAGAAA
HPRT1	GCACTGAATAGAAATAGTGA
HPRT1	TAGATCCATTCCTATGACTG
HPRT1	CCTATGACTGTAGATTTTAT
HPRT1	CTGTAGATTTTATCAGACTG
HPRT1	GTAGATTTTATCAGACTGAA
HPRT1	AGACTGAAGAGCTATTGTGT
HPRT1	GAGCAAGACGTTCAGTCCTA
HPRT1	CACATCTCGAGCAAGACGTT
HPRT1	TCCTTCATCACATCTCGAGC
HPRT1	CATCTCCTTCATCACATCTC
HPRT1	TAGCCCCCCTTGAGCACACA
HPRT1	TATAGCCCCCCTTGAGCACA
HPRT1	AAGAATTTATAGCCCCCCTT
HPRT1	GCAGGTCAGCAAAGAATTTA
HPRT1	TGTAATCCAGCAGGTCAGCA
HPRT1	TTTGATGTAATCCAGCAGGT
HPRT1	AGTGCTTTGATGTAATCCAG
HPRT1	TTCAGTGCTTTGATGTAATC
HPRT1	GATCTATCACTATTTCTATT
HPRT1	TCTGATAAAATCTACAGTCA
HPRT1	CTTCAGTCTGATAAAATCTA
HPRT1	ATACTCACACAATAGCTCTT
HPRT1	TATTAAATATACTCACACAA
HPRT1	AACTAGAATGACCAGTCAAC
HPRT1	ACTAGAATGACCAGTCAACA
HPRT1	CTAGAATGACCAGTCAACAG
HPRT1	ACAGGGGACATAAAAGTAAT
HPRT1	GGGGACATAAAAGTAATTGG
HPRT1	GATGATCTCTCAACTTTAAC
HPRT1	TCTCTCAACTTTAACTGGAA
HPRT1	CTTTTATGTCCCCTGTTGAC
HPRT1	TTTTTTTTAACTAGAATGAC
HPRT1	TAACTAGAATGACCAGTCAA
HPRT1	CCAGTCAACAGGGGACATAA
HPRT1	GGACATAAAAGTAATTGGTG
HPRT1	ATCTCTCAACTTTAACTGGA
HPRT1	CCCCTGTTGACTGGTCATTC
HPRT1	ACCTTTCCAGTTAAAGTTGA
HPRT1	ATACCTTTCCAGTTAAAGTT
HPRT1	GATACATACCTTTCCAGTTA
HPRT1	TTTCAAGATACATACCTTTC
HPRT1	CTTCTAGAATGTCTTGATTG
HPRT1	CTAGAATGTCTTGATTGTGG
HPRT1	AATGTCTTGATTGTGGAAGT
HPRT1	CCACAATCAAGACATTCTAG
HPRT1	CTTCCACAATCAAGACATTC
HPRT1	GTGAACTTACTTCCACAATC
HPRT1	TGAAAGGATATAATTGACAC
HPRT1	AATGCAGACTTTGCTTTCCT
HPRT1	AGACTTTGCTTTCCTTGGTC
HPRT1	CAGGCAGTATAATCCAAAGA
HPRT1	GTATAATCCAAAGATGGTCA
HPRT1	CAAAGATGGTCAAGGTCGCA
HPRT1	TGGATTATACTGCCTGACCA
HPRT1	CTTGCGACCTTGACCATCTT
HPRT1	TTGACACTGGCAAAACAATG
HPRT1	CAGACTTTGCTTTCCTTGGT
HPRT1	CTTTGCTTTCCTTGGTCAGG
HPRT1	TGGTCAGGCAGTATAATCCA
HPRT1	AGTATAATCCAAAGATGGTC
HPRT1	CCAAAGATGGTCAAGGTCGC
HPRT1	CAAAGTCTGCATTGTTTTGC
HPRT1	CTGCCTGACCAAGGAAAGCA
HPRT1	TTATACTGCCTGACCAAGGA
HPRT1	TTGGATTATACTGCCTGACC
HPRT1	TTTTGTAATTAACAGCTTGC
HPRT1	TTAACAGCTTGCTGGTGAAA
HPRT1	AAAAGGACCCCACGAAGTGT
HPRT1	CTTATATCCAACACTTCGTG
HPRT1	GCTTATATCCAACACTTCGT
HPRT1	GGCTTATATCCAACACTTCG
HPRT1	AAAGTAATTCACTTACAGTC
HPRT1	ATTAACAGCTTGCTGGTGAA
HPRT1	CTGGTGAAAAGGACCCCACG
HPRT1	CCCCACGAAGTGTTGGATAT
HPRT1	ACGAAGTGTTGGATATAAGC
HPRT1	TTGGATATAAGCCAGACTGT
HPRT1	GTGGGGTCCTTTTCACCAGC
HPRT1	CTTCGTGGGGTCCTTTTCAC
HPRT1	CAAAAAAAGTAATTCACTTA
HPRT1	TTATGATTCTTTTTAGTTGT
HPRT1	ATTCCAGACAAGTTTGTTGT
HPRT1	TTGACTATAATGAATACTTC
HPRT1	TGACTATAATGAATACTTCA
HPRT1	TATCCTACAACAAACTTGTC
HPRT1	GAAGTATTCATTATAGTCAA
HPRT1	TGAAGTATTCATTATAGTCA
HPRT1	AGTTGTTGGATTTGAAATTC
HPRT1	TTGGATTTGAAATTCCAGAC
HPRT1	AATTCCAGACAAGTTTGTTG
HPRT1	CTTGACTATAATGAATACTT
HPRT1	TACTTCAGGGATTTGAATGT
HPRT1	TTTCAAATCCAACAACTAAA
HPRT1	CTGAAGTATTCATTATAGTC
HPRT1	AATCCCTGAAGTATTCATTA
HPRT1	TACTTACATTCAAATCCCTG
HPRT1	GTTTGTGTCATTAGTGAAAC
HPRT1	TCAACTTGAACTCTCATCTT
HPRT1	TTATAGCATGTTTGTGTCAT
HPRT1	TGTCATTAGTGAAACTGGAA
HPRT1	AACTGGAAAAGCAAAATACA
HPRT1	AAAAGCAAAATACAAAGCCT
HPRT1	CAAAATACAAAGCCTAAGAT
HPRT1	AAATACAAAGCCTAAGATGA
HPRT1	GGCTTTGTATTTTGCTTTTC
HPRT1	CTCAACTTGAACTCTCATCT
PLK1	ATGAGTGCTGCAGTGACTGC
PLK1	TGAGTGCTGCAGTGACTGCA
PLK1	TGCAGTGACTGCAGGGAAGC
PLK1	TGACTGCAGGGAAGCTGGCA
PLK1	GACTGCAGGGAAGCTGGCAC
PLK1	AGGGAAGCTGGCACGGGCAC
PLK1	GCACGGGCACCGGCCGACCC
PLK1	CACGGGCACCGGCCGACCCT
PLK1	CCGGCCGACCCTGGGAAAGC
PLK1	CGGCCGACCCTGGGAAAGCC
PLK1	GGCCGACCCTGGGAAAGCCG
PLK1	CCTGGGAAAGCCGGGGTCCC
PLK1	GTCCCCGGAGTTGCAGCTCC
PLK1	AGTTGCAGCTCCCGGAGCTC
PLK1	TGCAGCTCCCGGAGCTCCGG
PLK1	AGCTCCCGGAGCTCCGGCGG
PLK1	AGCTCCGGCGGCGGCTCCAC
PLK1	TCCACCGGCGAAAGAGATCC
PLK1	ACCGGCGAAAGAGATCCCGG
PLK1	AGAGATCCCGGAGGTCCTAG
PLK1	TCCTAGTGGACCCACGCAGC
PLK1	TAGTGGACCCACGCAGCCGG
PLK1	GCAGCCGGCGGCGCTATGTG
PLK1	CAGCCGGCGGCGCTATGTGC
PLK1	AGCCGGCGGCGCTATGTGCG
PLK1	CTATGTGCGGGGCCGCTTTT
PLK1	TATGTGCGGGGCCGCTTTTT
PLK1	GCGGGGCCGCTTTTTGGGCA
PLK1	CGGGGCCGCTTTTTGGGCAA
PLK1	GGCCGCTTTTTGGGCAAGGG
PLK1	TGCCAAGTGCTTCGAGATCT
PLK1	GTGCTTCGAGATCTCGGACG
PLK1	GATCTCGGACGCGGACACCA
PLK1	CTCGGACGCGGACACCAAGG
PLK1	GGACACCAAGGAGGTGTTCG
PLK1	GACACCAAGGAGGTGTTCGC
PLK1	TGCTGCTCAAGCCGCACCAG
PLK1	GCTGCTCAAGCCGCACCAGA
PLK1	CCAGAGGGAGAAGATGTCCA
PLK1	CTCGCCCACCAGCACGTCGT
PLK1	CAGCACGTCGTAGGATTCCA
PLK1	AGGATTCCACGGCTTTTTCG
PLK1	GGACAACGACTTCGTGTTCG
PLK1	CGACTTCGTGTTCGTGGTGT
PLK1	TGGTGTTGGAGCTCTGCCGC
PLK1	TGTTGGAGCTCTGCCGCCGG
PLK1	GTTGGAGCTCTGCCGCCGGA
PLK1	CCGGCTTTCCCAGGGTCGGC
PLK1	GACCCCGGCTTTCCCAGGGT
PLK1	CGGGGACCCCGGCTTTCCCA
PLK1	CCGGGGACCCCGGCTTTCCC
PLK1	AGCTGCAACTCCGGGGACCC
PLK1	CTCCGGGAGCTGCAACTCCG
PLK1	GCTCCGGGAGCTGCAACTCC
PLK1	AGCTCCGGGAGCTGCAACTC
PLK1	GGAGCCGCCGCCGGAGCTCC
PLK1	TGGAGCCGCCGCCGGAGCTC
PLK1	TTCGCCGGTGGAGCCGCCGC
PLK1	TCCGGGATCTCTTTCGCCGG
PLK1	ACCTCCGGGATCTCTTTCGC
PLK1	GTGGGTCCACTAGGACCTCC
PLK1	CGTGGGTCCACTAGGACCTC
PLK1	GCCGGCTGCGTGGGTCCACT
PLK1	CATAGCGCCGCCGGCTGCGT
PLK1	ACATAGCGCCGCCGGCTGCG
PLK1	GGCCCCGCACATAGCGCCGC
PLK1	AGCCGCCCTTGCCCAAAAAG
PLK1	GTCCGAGATCTCGAAGCACT
PLK1	CTTGCCCGCGAACACCTCCT
PLK1	GGCTTGAGCAGCAGAGACTT
PLK1	GACATCTTCTCCCTCTGGTG
PLK1	CCATGGACATCTTCTCCCTC
PLK1	GCGGTGAATGGATATTTCCA
PLK1	GTGGGCGAGGCTGCGGTGAA
PLK1	CGTGCTGGTGGGCGAGGCTG
PLK1	CTACGACGTGCTGGTGGGCG
PLK1	GAATCCTACGACGTGCTGGT
PLK1	GGAATCCTACGACGTGCTGG
PLK1	CGTGGAATCCTACGACGTGC
PLK1	CGTTGTCCTCGAAAAAGCCG
PLK1	CAGCGACACTCACCCTCCGG
PLK1	CAGCAGCGACACTCACCCTC
PLK1	CAGCGCAGCTTCGGGAGCAT
PLK1	CTTCGGGAGCATGAGTGCTG
PLK1	CATGAGTGCTGCAGTGACTG
PLK1	GTGCTGCAGTGACTGCAGGG
PLK1	GGCACCGGCCGACCCTGGGA
PLK1	TGGGAAAGCCGGGGTCCCCG
PLK1	AGCCGGGGTCCCCGGAGTTG
PLK1	CCCCGGAGTTGCAGCTCCCG
PLK1	GGCGGCGGCTCCACCGGCGA
PLK1	CGGCGGCTCCACCGGCGAAA
PLK1	CACCGGCGAAAGAGATCCCG
PLK1	GAAAGAGATCCCGGAGGTCC
PLK1	GAGGTCCTAGTGGACCCACG
PLK1	TGCGGGGCCGCTTTTTGGGC
PLK1	TGGGCAAGGGCGGCTTTGCC
PLK1	GCGGCTTTGCCAAGTGCTTC
PLK1	AGATCTCGGACGCGGACACC
PLK1	TCTCGGACGCGGACACCAAG
PLK1	CCAAGGAGGTGTTCGCGGGC
PLK1	TCGCGGGCAAGATTGTGCCT
PLK1	TGCCTAAGTCTCTGCTGCTC
PLK1	CTCTGCTGCTCAAGCCGCAC
PLK1	CTGCTGCTCAAGCCGCACCA
PLK1	TGCTCAAGCCGCACCAGAGG
PLK1	TCAAGCCGCACCAGAGGGAG
PLK1	ATGGAAATATCCATTCACCG
PLK1	TTCACCGCAGCCTCGCCCAC
PLK1	CCTCGCCCACCAGCACGTCG
PLK1	TAGGATTCCACGGCTTTTTC
PLK1	ACTTCGTGTTCGTGGTGTTG
PLK1	GTGTTGGAGCTCTGCCGCCG
PLK1	GAGCTCTGCCGCCGGAGGGT
PLK1	CTGCAGCACTCATGCTCCCG
PLK1	CAGCTTCCCTGCAGTCACTG
PLK1	TGCCCGTGCCAGCTTCCCTG
PLK1	GGGTCGGCCGGTGCCCGTGC
PLK1	TCCGGGGACCCCGGCTTTCC
PLK1	AGCCGCCGCCGGAGCTCCGG
PLK1	CGCCGGTGGAGCCGCCGCCG
PLK1	CGGGATCTCTTTCGCCGGTG
PLK1	CGCCGGCTGCGTGGGTCCAC
PLK1	CCAAAAAGCGGCCCCGCACA
PLK1	CAAAGCCGCCCTTGCCCAAA
PLK1	AGATCTCGAAGCACTTGGCA
PLK1	TGTCCGCGTCCGAGATCTCG
PLK1	CCTCCTTGGTGTCCGCGTCC
PLK1	CGGCTTGAGCAGCAGAGACT
PLK1	CTGGTGCGGCTTGAGCAGCA
PLK1	CTCTGGTGCGGCTTGAGCAG
PLK1	TCCCTCTGGTGCGGCTTGAG
PLK1	TTCTCCCTCTGGTGCGGCTT
PLK1	CCTACGACGTGCTGGTGGGC
PLK1	CGAAGTCGTTGTCCTCGAAA
PLK1	GCTCCAACACCACGAACACG
PLK1	ACACTCACCCTCCGGCGGCA
PLK1	CGACACTCACCCTCCGGCGG
PLK1	TTCCCACCCACAGTCTCTCC
PLK1	CTCTCCTGGAGCTGCACAAG
PLK1	TCCTGGAGCTGCACAAGAGG
PLK1	GAAAGCCCTGACTGAGCCTG
PLK1	CTGAGGCCCGATACTACCTA
PLK1	TACCTACGGCAAATTGTGCT
PLK1	TATTCATCGAGACCTCAAGC
PLK1	ATTCATCGAGACCTCAAGCT
PLK1	CCTTTTCCTGAATGAAGATC
PLK1	TTTCCTGAATGAAGATCTGG
PLK1	GAAGATCTGGAGGTGAAAAT
PLK1	GCTCCAGGAGAGACTGTGGG
PLK1	GCAGCTCCAGGAGAGACTGT
PLK1	TGCAGCTCCAGGAGAGACTG
PLK1	TCCTCCTCTTGTGCAGCTCC
PLK1	TCGGGCCTCAGGCTCAGTCA
PLK1	ATCGGGCCTCAGGCTCAGTC
PLK1	CGTAGGTAGTATCGGGCCTC
PLK1	AATTTGCCGTAGGTAGTATC
PLK1	CAATTTGCCGTAGGTAGTAT
PLK1	AGCCAAGCACAATTTGCCGT
PLK1	CTCGGTTTCGGTGCAGGTAC
PLK1	GAATAACTCGGTTTCGGTGC
PLK1	CTCGATGAATAACTCGGTTT
PLK1	TGAGGTCTCGATGAATAACT
PLK1	GGAAAAGGTTGCCCAGCTTG
PLK1	CCAGATCTTCATTCAGGAAA
PLK1	TCACCTCCAGATCTTCATTC
PLK1	CCCACCCACAGTCTCTCCTG
PLK1	AGTCTCTCCTGGAGCTGCAC
PLK1	TCTCTCCTGGAGCTGCACAA
PLK1	CTCCTGGAGCTGCACAAGAG
PLK1	GGAGCTGCACAAGAGGAGGA
PLK1	AGAGGAGGAAAGCCCTGACT
PLK1	GGAAAGCCCTGACTGAGCCT
PLK1	GGCAAATTGTGCTTGGCTGC
PLK1	CCAGTACCTGCACCGAAACC
PLK1	CCGAAACCGAGTTATTCATC
PLK1	GAGTTATTCATCGAGACCTC
PLK1	GGGCAACCTTTTCCTGAATG
PLK1	TTTTCCTGAATGAAGATCTG
PLK1	TGAAGATCTGGAGGTGAAAA
PLK1	ATCTGGAGGTGAAAATAGGT
PLK1	CCTCTTGTGCAGCTCCAGGA
PLK1	CTCCTCTTGTGCAGCTCCAG
PLK1	TTCCTCCTCTTGTGCAGCTC
PLK1	AGGGCTTTCCTCCTCTTGTG
PLK1	TATCGGGCCTCAGGCTCAGT
PLK1	GTAGTATCGGGCCTCAGGCT
PLK1	CCGTAGGTAGTATCGGGCCT
PLK1	CAAGCACAATTTGCCGTAGG
PLK1	CAGCCAAGCACAATTTGCCG
PLK1	CGGTGCAGGTACTGGCAGCC
PLK1	GGTTTCGGTGCAGGTACTGG
PLK1	TGAATAACTCGGTTTCGGTG
PLK1	AGGAAAAGGTTGCCCAGCTT
PLK1	TCATTCAGGAAAAGGTTGCC
PLK1	TCCAGATCTTCATTCAGGAA
PLK1	TTCACCTCCAGATCTTCATT
PLK1	AACTCACCTATTTTCACCTC
PLK1	CTCTTCCTCCCTCTGTCCCA
PLK1	TCTTCCTCCCTCTGTCCCAG
PLK1	CCCTCTGTCCCAGGGGATTT
PLK1	TGTCCCAGGGGATTTTGGAC
PLK1	GCAACCAAAGTCGAATATGA
PLK1	CAACCAAAGTCGAATATGAC
PLK1	AACCAAAGTCGAATATGACG
PLK1	AAGTCGAATATGACGGGGAG
PLK1	GAGAGGAAGAAGACCCTGTG
PLK1	AGAGGAAGAAGACCCTGTGT
PLK1	TCCTAATTACATAGCTCCCG
PLK1	CCCGAGGTGCTGAGCAAGAA
PLK1	CCGAGGTGCTGAGCAAGAAA
PLK1	CAAGAAAGGGCACAGTTTCG
PLK1	GAAAGGGCACAGTTTCGAGG
PLK1	ACAGTTTCGAGGTGGATGTG
PLK1	GAGGTGGATGTGTGGTCCAT
PLK1	AGGTGGATGTGTGGTCCATT
PLK1	ATTGGGTGTATCATGTAAGT
PLK1	TTGGGTGTATCATGTAAGTT
PLK1	TTGCCAGTCCAAAATCCCCT
PLK1	GTTGCCAGTCCAAAATCCCC
PLK1	CTCCCCGTCATATTCGACTT
PLK1	GTAATTAGGAGTCCCACACA
PLK1	TGTAATTAGGAGTCCCACAC
PLK1	ACCTCGGGAGCTATGTAATT
PLK1	CCTTTCTTGCTCAGCACCTC
PLK1	CCCTTTCTTGCTCAGCACCT
PLK1	AACTTACATGATACACCCAA
PLK1	GGATTTTGGACTGGCAACCA
PLK1	CCAAAGTCGAATATGACGGG
PLK1	AAAGTCGAATATGACGGGGA
PLK1	TCGAATATGACGGGGAGAGG
PLK1	AATATGACGGGGAGAGGAAG
PLK1	GTGTGGGACTCCTAATTACA
PLK1	CTCCTAATTACATAGCTCCC
PLK1	TACATAGCTCCCGAGGTGCT
PLK1	TAGCTCCCGAGGTGCTGAGC
PLK1	TCCCGAGGTGCTGAGCAAGA
PLK1	GTGCTGAGCAAGAAAGGGCA
PLK1	GCAAGAAAGGGCACAGTTTC
PLK1	GTCCATTGGGTGTATCATGT
PLK1	CAGTCCAAAATCCCCTGGGA
PLK1	TCATATTCGACTTTGGTTGC
PLK1	ATGTAATTAGGAGTCCCACA
PLK1	CTCGGGAGCTATGTAATTAG
PLK1	CACCTCGGGAGCTATGTAAT
PLK1	TTTCTTGCTCAGCACCTCGG
PLK1	AAACTGTGCCCTTTCTTGCT
PLK1	TTACAGGTATACCTTGTTAG
PLK1	TACAGGTATACCTTGTTAGT
PLK1	GCCTAAAAGAGACCTACCTC
PLK1	GAATGAATACAGTATTCCCA
PLK1	AGGTGGTTTGCCCACTAACA
PLK1	AGGCAAGAAGTCTCAAAAGG
PLK1	TTTAGGCAAGAAGTCTCAAA
PLK1	TCCGGAGGTAGGTCTCTTTT
PLK1	ATTCTTCTTGATCCGGAGGT
PLK1	ATTCATTCTTCTTGATCCGG
PLK1	TGTATTCATTCTTCTTGATC
PLK1	AAAGCATCATTAGTCACCTT
PLK1	TAAAGCATCATTAGTCACCT
PLK1	TGCTTACAGGTATACCTTGT
PLK1	TAGTGGGCAAACCACCTTTT
PLK1	TTTTGAGACTTCTTGCCTAA
PLK1	TTGAGACTTCTTGCCTAAAA
PLK1	AAGAGACCTACCTCCGGATC
PLK1	AGACCTACCTCCGGATCAAG
PLK1	CGGATCAAGAAGAATGAATA
PLK1	AGAATGAATACAGTATTCCC
PLK1	CACTAACAAGGTATACCTGT
PLK1	AAGGTGGTTTGCCCACTAAC
PLK1	TTTTAGGCAAGAAGTCTCAA
PLK1	GTAGGTCTCTTTTAGGCAAG
PLK1	GAGGTAGGTCTCTTTTAGGC
PLK1	ATCCGGAGGTAGGTCTCTTT
PLK1	CATTCTTCTTGATCCGGAGG
PLK1	TATTCATTCTTCTTGATCCG
PLK1	GCCCCAGCACATCAACCCCG
PLK1	AATGACGAGTTCTTTACTTC
PLK1	CCTGCCTGACCATTCCACCA
PLK1	TTCGATTGCTCCCAGCAGCC
PLK1	GCAGCCTGGACCCCAGCAAC
PLK1	CCCCTCACAGTCCTCAATAA
PLK1	GCCACGGGGTTGATGTGCTG
PLK1	GGCCACGGGGTTGATGTGCT
PLK1	CGGCCACGGGGTTGATGTGC
PLK1	GGATGAGGGAGGCGGCCACG
PLK1	TGGATGAGGGAGGCGGCCAC
PLK1	CTGGATGAGGGAGGCGGCCA
PLK1	CATCTTCTGGATGAGGGAGG
PLK1	AAGCATCTTCTGGATGAGGG
PLK1	CTGAAGCATCTTCTGGATGA
PLK1	TCTGAAGCATCTTCTGGATG
PLK1	GATCTGTCTGAAGCATCTTC
PLK1	TTAATGGTTGGGCGGGCAGT
PLK1	GTTAATGGTTGGGCGGGCAG
PLK1	CAGCTCGTTAATGGTTGGGC
PLK1	GCAGCTCGTTAATGGTTGGG
PLK1	TAAGCAGCTCGTTAATGGTT
PLK1	TTAAGCAGCTCGTTAATGGT
PLK1	GTCATTAAGCAGCTCGTTAA
PLK1	AGGTGATGGGGAGACGGGCA
PLK1	CAGGTGATGGGGAGACGGGC
PLK1	CAGGCAGGTGATGGGGAGAC
PLK1	TCAGGCAGGTGATGGGGAGA
PLK1	GAATGGTCAGGCAGGTGATG
PLK1	GGAATGGTCAGGCAGGTGAT
PLK1	TGGAATGGTCAGGCAGGTGA
PLK1	CCTTGGTGGAATGGTCAGGC
PLK1	AAAACCTTGGTGGAATGGTC
PLK1	AATCGAAAACCTTGGTGGAA
PLK1	GGAGCAATCGAAAACCTTGG
PLK1	CTGGGAGCAATCGAAAACCT
PLK1	TTGCTGGGGTCCAGGCTGCT
PLK1	GTTGCTGGGGTCCAGGCTGC
PLK1	GCTTCCGGTTGCTGGGGTCC
PLK1	TGAGGGGCTTCCGGTTGCTG
PLK1	GTGAGGGGCTTCCGGTTGCT
PLK1	TGTGAGGGGCTTCCGGTTGC
PLK1	TGAGGACTGTGAGGGGCTTC
PLK1	CCTTTATTGAGGACTGTGAG
PLK1	ACCTTTATTGAGGACTGTGA
PLK1	TACCTTTATTGAGGACTGTG
PLK1	CCCTTGTTGTACCTTTATTG
PLK1	CCGTGGCCGCCTCCCTCATC
PLK1	TGGCCGCCTCCCTCATCCAG
PLK1	CCCTCATCCAGAAGATGCTT
PLK1	CATCCAGAAGATGCTTCAGA
PLK1	CTGCCCGCCCAACCATTAAC
PLK1	TTAACGAGCTGCTTAATGAC
PLK1	ACCTGCCTGACCATTCCACC
PLK1	CCAAGGTTTTCGATTGCTCC
PLK1	AGGTTTTCGATTGCTCCCAG
PLK1	GCTCCCAGCAGCCTGGACCC
PLK1	GCCTGGACCCCAGCAACCGG
PLK1	CAGCAACCGGAAGCCCCTCA
PLK1	GCCCCTCACAGTCCTCAATA
PLK1	GTCCTCAATAAAGGTACAAC
PLK1	ACGGGGTTGATGTGCTGGGG
PLK1	GAAGCATCTTCTGGATGAGG
PLK1	GTCTGAAGCATCTTCTGGAT
PLK1	CGGGCAGTGGGATCTGTCTG
PLK1	CTCGTTAATGGTTGGGCGGG
PLK1	GTAAAGAACTCGTCATTAAG
PLK1	GAAGTAAAGAACTCGTCATT
PLK1	CAGGGATATAGCCAGAAGTA
PLK1	ACGGGCAGGGATATAGCCAG
PLK1	GAGACGGGCAGGGATATAGC
PLK1	TGGGGAGACGGGCAGGGATA
PLK1	GCAGGTGATGGGGAGACGGG
PLK1	ATGGTCAGGCAGGTGATGGG
PLK1	ACCTTGGTGGAATGGTCAGG
PLK1	GAAAACCTTGGTGGAATGGT
PLK1	GCTGGGGTCCAGGCTGCTGG
PLK1	GGCTTCCGGTTGCTGGGGTC
PLK1	GTACCTTTATTGAGGACTGT
PLK1	ACCCTTGTTGTACCTTTATT
PLK1	TTTTGTCACCTTCCTAGGCT
PLK1	ACCCCCTGCCTGAGCGTCCC
PLK1	CCCCCTGCCTGAGCGTCCCC
PLK1	CCGGGAAAAAGAAGAACCAG
PLK1	GAACCAGTGGTTCGAGAGAC
PLK1	AGTGGTTCGAGAGACAGGTG
PLK1	GGTTCGAGAGACAGGTGAGG
PLK1	TGTCAATGCCTCCAAGCCCT
PLK1	GCCTCCAAGCCCTCGGAGCG
PLK1	CCTCCAAGCCCTCGGAGCGT
PLK1	CAAGCCCTCGGAGCGTGGGC
PLK1	CCTCGGAGCGTGGGCTGGTC
PLK1	GAGCGTGGGCTGGTCAGGCA
PLK1	CGTGGGCTGGTCAGGCAAGG
PLK1	GTGGGCTGGTCAGGCAAGGT
PLK1	GGGGTTCTCCAAGCCTAGGA
PLK1	GCAGGGGGTTCTCCAAGCCT
PLK1	CCCGGGGACGCTCAGGCAGG
PLK1	TCCCGGGGACGCTCAGGCAG
PLK1	TTCCCGGGGACGCTCAGGCA
PLK1	TTTCCCGGGGACGCTCAGGC
PLK1	TCTTTTTCCCGGGGACGCTC
PLK1	ACTGGTTCTTCTTTTTCCCG
PLK1	CACTGGTTCTTCTTTTTCCC
PLK1	CCACTGGTTCTTCTTTTTCC
PLK1	TCACCTGTCTCTCGAACCAC
PLK1	GCTGCAGCATGTCACTGAGG
PLK1	GCTGCTGCAGCATGTCACTG
PLK1	CCCACGCTCCGAGGGCTTGG
PLK1	CAGCCCACGCTCCGAGGGCT
PLK1	CTGACCAGCCCACGCTCCGA
PLK1	CCTGACCAGCCCACGCTCCG
PLK1	TTGTCACCTTCCTAGGCTTG
PLK1	GCTTGGAGAACCCCCTGCCT
PLK1	GCCTGAGCGTCCCCGGGAAA
PLK1	TGAGCGTCCCCGGGAAAAAG
PLK1	TCCCCGGGAAAAAGAAGAAC
PLK1	AAAAGAAGAACCAGTGGTTC
PLK1	AAGAAGAACCAGTGGTTCGA
PLK1	AGAACCAGTGGTTCGAGAGA
PLK1	CAGTGGTTCGAGAGACAGGT
PLK1	GAGGTGGTCGACTGCCACCT
PLK1	GCCACCTCAGTGACATGCTG
PLK1	ACCTCAGTGACATGCTGCAG
PLK1	GACATGCTGCAGCAGCTGCA
PLK1	TGCACAGTGTCAATGCCTCC
PLK1	TCAATGCCTCCAAGCCCTCG
PLK1	CCCTCGGAGCGTGGGCTGGT
PLK1	GGAGCGTGGGCTGGTCAGGC
PLK1	GGCAGGGGGTTCTCCAAGCC
PLK1	GCTCAGGCAGGGGGTTCTCC
PLK1	TTTTCCCGGGGACGCTCAGG
PLK1	TTCTTTTTCCCGGGGACGCT
PLK1	GCAGCATGTCACTGAGGTGG
PLK1	AGCTGCTGCAGCATGTCACT
PLK1	TTGACACTGTGCAGCTGCTG
PLK1	TTGGAGGCATTGACACTGTG
PLK1	GCCCACGCTCCGAGGGCTTG
PLK1	GCCTGACCAGCCCACGCTCC
PLK1	CAGTACCCACCTTGCCTGAC
PLK1	TCTGTCTGTTTCTGTCTCAG
PLK1	GTCTGTTTCTGTCTCAGAGG
PLK1	TTCTGTCTCAGAGGAGGCTG
PLK1	CTGCCTGCATCCCCATCTTC
PLK1	TGCCTGCATCCCCATCTTCT
PLK1	CCATCTTCTGGGTCAGCAAG
PLK1	CATCTTCTGGGTCAGCAAGT
PLK1	CTTCTGGGTCAGCAAGTGGG
PLK1	CAGCAAGTGGGTGGACTATT
PLK1	GTGGACTATTCGGACAAGTA
PLK1	TATTCGGACAAGTACGGCCT
PLK1	CGGACAAGTACGGCCTTGGT
PLK1	CAGAAGATGGGGATGCAGGC
PLK1	GACCCAGAAGATGGGGATGC
PLK1	ACTTGCTGACCCAGAAGATG
PLK1	CACTTGCTGACCCAGAAGAT
PLK1	CCACTTGCTGACCCAGAAGA
PLK1	GTTCTGGAAGAAACCTACCA
PLK1	TGTCTGTTTCTGTCTCAGAG
PLK1	TTTCTGTCTCAGAGGAGGCT
PLK1	TGCATCCCCATCTTCTGGGT
PLK1	TCCCCATCTTCTGGGTCAGC
PLK1	AGTGGGTGGACTATTCGGAC
PLK1	TCGGACAAGTACGGCCTTGG
PLK1	ATCCTCAGCCTCCTCTGAGA
PLK1	CAGGATCCTCAGCCTCCTCT
PLK1	GGGGATGCAGGCAGGATCCT
PLK1	CCAGAAGATGGGGATGCAGG
PLK1	TGACCCAGAAGATGGGGATG
PLK1	CCACCCACTTGCTGACCCAG
PLK1	AGTCCACCCACTTGCTGACC
PLK1	CAAGGCCGTACTTGTCCGAA
PLK1	TGTTCTGGAAGAAACCTACC
PLK1	CCTCTCTCCACCGATCCCTA
PLK1	TCAGCTCTGTGATAACAGCG
PLK1	CAGCTCTGTGATAACAGCGT
PLK1	AGCTCTGTGATAACAGCGTG
PLK1	GCTCTGTGATAACAGCGTGG
PLK1	CGCCTCATCCTCTACAATGA
PLK1	CTGCAGTACATAGAGCGTGA
PLK1	TCCCAACTCCTTGATGAAGA
PLK1	ATCACAGAGCTGATACCCTA
PLK1	TATCACAGAGCTGATACCCT
PLK1	CACCATCATTGTAGAGGATG
PLK1	GGCTGTCACCATCATTGTAG
PLK1	CGTCACGCTCTATGTACTGC
PLK1	ATGGGAACTCACGGTGAGGT
PLK1	TGGGATGGGAACTCACGGTG
PLK1	GGAGTTGGGATGGGAACTCA
PLK1	CTTCATCAAGGAGTTGGGAT
PLK1	TCTTCATCAAGGAGTTGGGA
PLK1	ACCTTCTTCATCAAGGAGTT
PLK1	CACCTTCTTCATCAAGGAGT
PLK1	GGCACTCACCTTCTTCATCA
PLK1	TCCACCGATCCCTAGGGTAT
PLK1	GGGTATCAGCTCTGTGATAA
PLK1	ATCCTCTACAATGATGGTGA
PLK1	ACAATGATGGTGACAGCCTG
PLK1	TGGTGACAGCCTGCAGTACA
PLK1	GTGACAGCCTGCAGTACATA
PLK1	ACATAGAGCGTGACGGCACT
PLK1	ACTGAGTCCTACCTCACCGT
PLK1	CCCATCCCAACTCCTTGATG
PLK1	ATCCCAACTCCTTGATGAAG
PLK1	AACTCCTTGATGAAGAAGGT
PLK1	TTATCACAGAGCTGATACCC
PLK1	ACCCCCACGCTGTTATCACA
PLK1	GCACCCCCACGCTGTTATCA
PLK1	AGGCGTGTTGAGTCATTGAA
PLK1	TGAGGCGTGTTGAGTCATTG
PLK1	TGTAGAGGATGAGGCGTGTT
PLK1	TCACCATCATTGTAGAGGAT
PLK1	AGGCTGTCACCATCATTGTA
PLK1	GCAGGCTGTCACCATCATTG
PLK1	CCGTCACGCTCTATGTACTG
PLK1	ACTCACGGTGAGGTAGGACT
PLK1	GATGGGAACTCACGGTGAGG
PLK1	TTGGGATGGGAACTCACGGT
PLK1	CACTCACCTTCTTCATCAAG
PLK1	CGGCACTCACCTTCTTCATC
PLK1	CATGAGCGAGCACTTGCTGA
PLK1	AGCGAGCACTTGCTGAAGGC
PLK1	GCCAACATCACGCCGCGCGA
PLK1	GCGAAGGTGATGAGCTCGCC
PLK1	TCGCCCGGCTGCCCTACCTA
PLK1	GGCTGCCCTACCTACGGACC
PLK1	ATCATCCTGCACCTCAGCAA
PLK1	CGTGCAGATCAACTTCTTCC
PLK1	TCAACTTCTTCCAGGTGAGC
PLK1	AATATTTAAGGAGGGTGATC
PLK1	ATTGCGGAAATATTTAAGGA
PLK1	AATTGCGGAAATATTTAAGG
PLK1	TGTAATTGCGGAAATATTTA
PLK1	AGTGCTCGCTCATGTAATTG
PLK1	ACCTTCGCGCGGCGTGATGT
PLK1	GCGAGCTCATCACCTTCGCG
PLK1	GGTCCGTAGGTAGGGCAGCC
PLK1	AGGTCCGTAGGTAGGGCAGC
PLK1	CGGAACCAGGTCCGTAGGTA
PLK1	GCGGAACCAGGTCCGTAGGT
PLK1	GGGTGCGGAACCAGGTCCGT
PLK1	GGCGCTGCGGGTGCGGAACC
PLK1	GGATGATGGCGCTGCGGGTG
PLK1	GTGCAGGATGATGGCGCTGC
PLK1	GGTGCAGGATGATGGCGCTG
PLK1	GTTGCTGAGGTGCAGGATGA
PLK1	CGCTGCCGTTGCTGAGGTGC
PLK1	TCTGCACGCTGCCGTTGCTG
PLK1	CTGGTGACCTCCAGCTCACC
PLK1	AAATATTTCCGCAATTACAT
PLK1	ATTTCCGCAATTACATGAGC
PLK1	ACATGAGCGAGCACTTGCTG
PLK1	GAGCGAGCACTTGCTGAAGG
PLK1	TGCCAACATCACGCCGCGCG
PLK1	TCACGCCGCGCGAAGGTGAT
PLK1	CGGACCTGGTTCCGCACCCG
PLK1	AGCGCCATCATCCTGCACCT
PLK1	ATCCTGCACCTCAGCAACGG
PLK1	ACCTCAGCAACGGCAGCGTG
PLK1	GCGTGCAGATCAACTTCTTC
PLK1	CAGATCAACTTCTTCCAGGT
PLK1	AACTTCTTCCAGGTGAGCTG
PLK1	TAATTGCGGAAATATTTAAG
PLK1	ATGTAATTGCGGAAATATTT
PLK1	TGTTGGCACCTGCCTTCAGC
PLK1	GTGATGTTGGCACCTGCCTT
PLK1	CGTAGGTAGGGCAGCCGGGC
PLK1	AACCAGGTCCGTAGGTAGGG
PLK1	TGCGGAACCAGGTCCGTAGG
PLK1	CGGGTGCGGAACCAGGTCCG
PLK1	TGGCGCTGCGGGTGCGGAAC
PLK1	ACGCTGCCGTTGCTGAGGTG
PLK1	ATCTGCACGCTGCCGTTGCT
PLK1	ACCTCCAGCTCACCTGGAAG
PLK1	GTGACCTCCAGCTCACCTGG
PLK1	GCTCATCTTGTGCCCACTGA
PLK1	TGACCTACATCGACGAGAAG
PLK1	GACCTACATCGACGAGAAGC
PLK1	CACATACCGCCTGAGTCTCC
PLK1	ATACCGCCTGAGTCTCCTGG
PLK1	CTGAGTCTCCTGGAGGAGTA
PLK1	GGAGGAGTACGGCTGCTGCA
PLK1	GTACGGCTGCTGCAAGGAGC
PLK1	GCTGCAAGGAGCTGGCCAGC
PLK1	GCTCCGCTACGCCCGCACTA
PLK1	CCGCTACGCCCGCACTATGG
PLK1	CAAGCTGCTGAGCTCACGCT
PLK1	CTCGGCCAGCAACCGTCTCA
PLK1	CAGTGGGCACAAGATGAGCT
PLK1	AGGTCACGGCTGCCATCAGT
PLK1	TAGGTCACGGCTGCCATCAG
PLK1	CTTCTCGTCGATGTAGGTCA
PLK1	GTCCCGCTTCTCGTCGATGT
PLK1	GGAGACTCAGGCGGTATGTG
PLK1	ACTCCTCCAGGAGACTCAGG
PLK1	CGTACTCCTCCAGGAGACTC
PLK1	TGCAGCAGCCGTACTCCTCC
PLK1	GCGGGCGTAGCGGAGCCGGC
PLK1	TAGTGCGGGCGTAGCGGAGC
PLK1	CCACCATAGTGCGGGCGTAG
PLK1	CAGCTTGTCCACCATAGTGC
PLK1	GCAGCTTGTCCACCATAGTG
PLK1	GGAGGCCTTGAGACGGTTGC
PLK1	GCTATTAGGAGGCCTTGAGA
PLK1	AGGGGAGGGCAGCTATTAGG
PLK1	CGGAGGGGAGGGCAGCTATT
PLK1	TTCTCTTGCAGGATCACACC
PLK1	CATCTTGTGCCCACTGATGG
PLK1	CAGCCGTGACCTACATCGAC
PLK1	CCGTGACCTACATCGACGAG
PLK1	GACTTCCGCACATACCGCCT
PLK1	CATACCGCCTGAGTCTCCTG
PLK1	ACCGCCTGAGTCTCCTGGAG
PLK1	TGGAGGAGTACGGCTGCTGC
PLK1	AGGAGTACGGCTGCTGCAAG
PLK1	GGCTGCTGCAAGGAGCTGGC
PLK1	ACGCCCGCACTATGGTGGAC
PLK1	ACTATGGTGGACAAGCTGCT
PLK1	CTGCTGAGCTCACGCTCGGC
PLK1	GCTCGGCCAGCAACCGTCTC
PLK1	ACCGTCTCAAGGCCTCCTAA
PLK1	AGCTTGGTGTGATCCTGCAA
PLK1	TGAGCTTGGTGTGATCCTGC
PLK1	GCCATCAGTGGGCACAAGAT
PLK1	CGGCTGCCATCAGTGGGCAC
PLK1	ATGTAGGTCACGGCTGCCAT
PLK1	AGTCCCGCTTCTCGTCGATG
PLK1	GACTCAGGCGGTATGTGCGG
PLK1	CCGTACTCCTCCAGGAGACT
PLK1	CAGCAGCCGTACTCCTCCAG
PLK1	TTGCAGCAGCCGTACTCCTC
PLK1	GGCTGGCCAGCTCCTTGCAG
PLK1	GCCGGCTGGCCAGCTCCTTG
PLK1	GCGTAGCGGAGCCGGCTGGC
PLK1	ACCATAGTGCGGGCGTAGCG
PLK1	TGTCCACCATAGTGCGGGCG
PLK1	GCTCAGCAGCTTGTCCACCA
PLK1	CTGGCCGAGCGTGAGCTCAG
PLK1	TTGCTGGCCGAGCGTGAGCT
PLK1	GACGGTTGCTGGCCGAGCGT
PLK1	CCTTGAGACGGTTGCTGGCC
PLK1	GGCAGCTATTAGGAGGCCTT
PLK1	GAGGGGAGGGCAGCTATTAG
PLK1	CCGGAGGGGAGGGCAGCTAT
HBEGF	TGAGCACAAGTCTCTCTCAG
HBEGF	GAGCACAAGTCTCTCTCAGT
HBEGF	CATCATAACCTCCTCTCCTA
HBEGF	CTCCTCTCCTATGGTACCTG
HBEGF	AATGAAGAGAAAGTGAAGTT
HBEGF	AAATGAAGAGAAAGTGAAGT
HBEGF	TAGGAGAGGAGGTTATGATG
HBEGF	CTCAGGTACCATAGGAGAGG
HBEGF	TTCCTCAGGTACCATAGGAG
HBEGF	TTATCTTCCTCAGGTACCAT
HBEGF	TCACAAAACTTATCTTCCTC
HBEGF	CCTTGAGCACAAGTCTCTCT
HBEGF	AAGTCTCTCTCAGTGGGAAT
HBEGF	CCTCCTCTCCTATGGTACCT
HBEGF	CTCTCCTATGGTACCTGAGG
HBEGF	ATGACTAATTCCCACTGAGA
HBEGF	GCATGACTAATTCCCACTGA
HBEGF	GGGCATGACTAATTCCCACT
HBEGF	TGGAAAATGAAGAGAAAGTG
HBEGF	TGATGTGGAAAATGAAGAGA
HBEGF	GTTATGATGTGGAAAATGAA
HBEGF	AGGTTATGATGTGGAAAATG
HBEGF	CCTCAGGTACCATAGGAGAG
HBEGF	CTTCCTCAGGTACCATAGGA
HBEGF	ATCTTCCTCAGGTACCATAG
HBEGF	CTTATCTTCCTCAGGTACCA
HBEGF	TGACAGCACCACAGCCACCA
HBEGF	GCACCACAGCCACCACGGCC
HBEGF	CACAGCCACCACGGCCAGGA
HBEGF	CCACGGCCAGGATGGTTGTG
HBEGF	CAGGATGGTTGTGTGGTCAT
HBEGF	GTATATAAGCGATTTTCCAC
HBEGF	TATATAAGCGATTTTCCACT
HBEGF	ATAAGCGATTTTCCACTGGG
HBEGF	GCCCATGACACCTCTCTCCA
HBEGF	CACCTCTCTCCATGGTAACC
HBEGF	ACCTCTCTCCATGGTAACCC
HBEGF	TCTCTCCATGGTAACCCGGG
HBEGF	TCGTGGGGCTTCTCATGTTT
HBEGF	TCTGTCTGCTGGTCATCGTG
HBEGF	GTCTGTCTGCTGGTCATCGT
HBEGF	TGTCTGTCTGCTGGTCATCG
HBEGF	GCTGTCATCTGTCTGTCTGC
HBEGF	CATCCTGGCCGTGGTGGCTG
HBEGF	CACAACCATCCTGGCCGTGG
HBEGF	CCACACAACCATCCTGGCCG
HBEGF	CTATGACCACACAACCATCC
HBEGF	TCATGGGCTGAGCCTCCCAG
HBEGF	ACCATGGAGAGAGGTGTCAT
HBEGF	TACCATGGAGAGAGGTGTCA
HBEGF	ACCCGGGTTACCATGGAGAG
HBEGF	AGCTGCCACCCGGGTTACCA
HBEGF	TCTTGAACTAGCTGCCACCC
HBEGF	GTCTTGAACTAGCTGCCACC
HBEGF	CCCAACACTCACCTAAACAT
HBEGF	AACACTCACCTAAACATGAG
HBEGF	ATGAGAAGCCCCACGATGAC
HBEGF	AGAAGCCCCACGATGACCAG
HBEGF	GCCCCACGATGACCAGCAGA
HBEGF	CACGATGACCAGCAGACAGA
HBEGF	ACCAGCAGACAGACAGATGA
HBEGF	ACAGACAGATGACAGCACCA
HBEGF	AGCACCACAGCCACCACGGC
HBEGF	CCAGGATGGTTGTGTGGTCA
HBEGF	TTGTGTGGTCATAGGTATAT
HBEGF	TATAAGCGATTTTCCACTGG
HBEGF	CGATTTTCCACTGGGAGGCT
HBEGF	CTCCATGGTAACCCGGGTGG
HBEGF	ATGGTAACCCGGGTGGCAGC
HBEGF	ACCCGGGTGGCAGCTAGTTC
HBEGF	GGGGCTTCTCATGTTTAGGT
HBEGF	ATCGTGGGGCTTCTCATGTT
HBEGF	GTGTCATGGGCTGAGCCTCC
HBEGF	GGAGAGAGGTGTCATGGGCT
HBEGF	CACCCGGGTTACCATGGAGA
HBEGF	GCCACCCGGGTTACCATGGA
HBEGF	CTGCCACCCGGGTTACCATG
HBEGF	GGGAAGGGGCACTTACATGC
HBEGF	AAGGGGCACTTACATGCAGG
HBEGF	AGGGGCACTTACATGCAGGA
HBEGF	CTTACATGCAGGAGGGAGCC
HBEGF	TCACATATTTGCATTCTCCA
HBEGF	TCCTTGTATTTCCGAAGACA
HBEGF	CCTTGTATTTCCGAAGACAT
HBEGF	TTCCCGTGCTCCTCCTTGTT
HBEGF	GTGCTCCTCCTTGTTTGGTG
HBEGF	TTTGGTGTGGCCAGTGCTTG
HBEGF	TGTGGCCAGTGCTTGTGGCT
HBEGF	GGCCAGTGCTTGTGGCTTGG
HBEGF	TTGGAGGATAAAGTGACTGT
HBEGF	CAAATATGTGAAGGAGCTCC
HBEGF	GCAAATATGTGAAGGAGCTC
HBEGF	TGGAGAATGCAAATATGTGA
HBEGF	TACAAGGACTTCTGCATCCA
HBEGF	CCCATGTCTTCGGAAATACA
HBEGF	AGAAGAGGGACCCATGTCTT
HBEGF	CAAGGGGCTAGGGAAGAAGA
HBEGF	GCAAGGGGCTAGGGAAGAAG
HBEGF	AGAAGAAAGGCAAGGGGCTA
HBEGF	AAGAAGAAAGGCAAGGGGCT
HBEGF	AAAGAAAGAAGAAAGGCAAG
HBEGF	AAAAGAAAGAAGAAAGGCAA
HBEGF	GAAAAGAAAGAAGAAAGGCA
HBEGF	CACGGGAAAAGAAAGAAGAA
HBEGF	CACCAAACAAGGAGGAGCAC
HBEGF	ACACCAAACAAGGAGGAGCA
HBEGF	ACTGGCCACACCAAACAAGG
HBEGF	AGCACTGGCCACACCAAACA
HBEGF	ATCCTCCAAGCCACAAGCAC
HBEGF	GGGGAAGGGGCACTTACATG
HBEGF	GAAGGGGCACTTACATGCAG
HBEGF	GGGCACTTACATGCAGGAGG
HBEGF	TACATGCAGGAGGGAGCCCG
HBEGF	ATTTGCATTCTCCATGGATG
HBEGF	TGCATTCTCCATGGATGCAG
HBEGF	CAGAAGTCCTTGTATTTCCG
HBEGF	CATGGGTCCCTCTTCTTCCC
HBEGF	TCCTCCTTGTTTGGTGTGGC
HBEGF	TGGCCAGTGCTTGTGGCTTG
HBEGF	TGCTTGTGGCTTGGAGGATA
HBEGF	CTTGGAGGATAAAGTGACTG
HBEGF	GGAGGATAAAGTGACTGTAG
HBEGF	CCGGGCTCCCTCCTGCATGT
HBEGF	GAGAATGCAAATATGTGAAG
HBEGF	ATGGAGAATGCAAATATGTG
HBEGF	CAAGGACTTCTGCATCCATG
HBEGF	ACCCATGTCTTCGGAAATAC
HBEGF	GGCAAGGGGCTAGGGAAGAA
HBEGF	AAGGCAAGGGGCTAGGGAAG
HBEGF	AGAAAGGCAAGGGGCTAGGG
HBEGF	AAAGAAGAAAGGCAAGGGGC
HBEGF	GGAAAAGAAAGAAGAAAGGC
HBEGF	GCACGGGAAAAGAAAGAAGA
HBEGF	AGGAGCACGGGAAAAGAAAG
HBEGF	AGGAGGAGCACGGGAAAAGA
HBEGF	AACAAGGAGGAGCACGGGAA
HBEGF	TGGCCACACCAAACAAGGAG
HBEGF	CACTGGCCACACCAAACAAG
HBEGF	AAGCACTGGCCACACCAAAC
HBEGF	CACTTTATCCTCCAAGCCAC
HBEGF	CTACAGTCACTTTATCCTCC
HBEGF	CTCCACACCCACCTCTCAAA
HBEGF	GATCTGCCTCTTGCAAGTCA
HBEGF	CTTGCAAGTCACGGACTTTC
HBEGF	AGTCACGGACTTTCCGGTCC
HBEGF	TCCGGTCCCGGCCGCCTCCT
HBEGF	CCGGTCCCGGCCGCCTCCTA
HBEGF	CGGTCCCGGCCGCCTCCTAG
HBEGF	CGCCTCCTAGGGGTAGCAGC
HBEGF	TAGGGGTAGCAGCTGGTCCG
HBEGF	CAGCTGGTCCGTGGATACAG
HBEGF	AGCTGGTCCGTGGATACAGT
HBEGF	TGGTCCGTGGATACAGTGGG
HBEGF	GGTCCGTGGATACAGTGGGA
HBEGF	GTGGATACAGTGGGAGGGTC
HBEGF	TGGATACAGTGGGAGGGTCC
HBEGF	AGTGGGAGGGTCCGGGTTGC
HBEGF	GCCCTCTCCGAAGCCGCTCC
HBEGF	CACCAGTGCCGAGAGAACTG
HBEGF	ACCAGTGCCGAGAGAACTGC
HBEGF	GACCTTTTGAGAGGTGGGTG
HBEGF	ATCTGGACCTTTTGAGAGGT
HBEGF	GATCTGGACCTTTTGAGAGG
HBEGF	GCAGATCTGGACCTTTTGAG
HBEGF	TGACTTGCAAGAGGCAGATC
HBEGF	GAAAGTCCGTGACTTGCAAG
HBEGF	CCCTAGGAGGCGGCCGGGAC
HBEGF	GCTACCCCTAGGAGGCGGCC
HBEGF	TGCTACCCCTAGGAGGCGGC
HBEGF	CAGCTGCTACCCCTAGGAGG
HBEGF	GACCAGCTGCTACCCCTAGG
HBEGF	ACGGACCAGCTGCTACCCCT
HBEGF	GGACCCTCCCACTGTATCCA
HBEGF	AGCTGCTGGAACCAGCAACC
HBEGF	CTTCGGAGAGGGCTAGCTGC
HBEGF	GCCTGGAGCGGCTTCGGAGA
HBEGF	AGCCTGGAGCGGCTTCGGAG
HBEGF	GCGAGAGCCTGGAGCGGCTT
HBEGF	TGACTGGCGAGAGCCTGGAG
HBEGF	ACTGGTGACTGGCGAGAGCC
HBEGF	GTTCTCTCGGCACTGGTGAC
HBEGF	GCCCGCAGTTCTCTCGGCAC
HBEGF	CCTCTCGCCCGCAGTTCTCT
HBEGF	CCTCCACACCCACCTCTCAA
HBEGF	CACCCACCTCTCAAAAGGTC
HBEGF	GGTCCAGATCTGCCTCTTGC
HBEGF	CGGCCGCCTCCTAGGGGTAG
HBEGF	TAGCAGCTGGTCCGTGGATA
HBEGF	CTGGTCCGTGGATACAGTGG
HBEGF	AGGGTCCGGGTTGCTGGTTC
HBEGF	GTCCGGGTTGCTGGTTCCAG
HBEGF	GGGTTGCTGGTTCCAGCAGC
HBEGF	CCAGCAGCTAGCCCTCTCCG
HBEGF	AGCCCTCTCCGAAGCCGCTC
HBEGF	AAGCCGCTCCAGGCTCTCGC
HBEGF	TCCAGGCTCTCGCCAGTCAC
HBEGF	TCTCGCCAGTCACCAGTGCC
HBEGF	TCGCCAGTCACCAGTGCCGA
HBEGF	GGCAGATCTGGACCTTTTGA
HBEGF	GAGGCAGATCTGGACCTTTT
HBEGF	AGTCCGTGACTTGCAAGAGG
HBEGF	GGAAAGTCCGTGACTTGCAA
HBEGF	CCGGAAAGTCCGTGACTTGC
HBEGF	AGGAGGCGGCCGGGACCGGA
HBEGF	GGACCAGCTGCTACCCCTAG
HBEGF	CACGGACCAGCTGCTACCCC
HBEGF	CTCCCACTGTATCCACGGAC
HBEGF	AGAGGGCTAGCTGCTGGAAC
HBEGF	GGAGCGGCTTCGGAGAGGGC
HBEGF	GAGCCTGGAGCGGCTTCGGA
HBEGF	GAGAGCCTGGAGCGGCTTCG
HBEGF	TGGTGACTGGCGAGAGCCTG
HBEGF	TCGGCACTGGTGACTGGCGA
HBEGF	TCTCGGCACTGGTGACTGGC
HBEGF	AAGAGCTTCAGCACCACCGA
HBEGF	CACCGACGGCAGCAGCTTCA
HBEGF	CTTTCTGGCTGCAGGTAAGA
HBEGF	TCTTTCTGGCTGCAGGTAAG
HBEGF	CTGAAGCTCTTTCTGGCTGC
HBEGF	GGTGGTGCTGAAGCTCTTTC
HBEGF	CATGAAGCTGCTGCCGTCGG
HBEGF	GACCATGAAGCTGCTGCCGT
HBEGF	GCAGCCCTCTTACCTGCAGC
HBEGF	CCCTCTTACCTGCAGCCAGA
HBEGF	CTCTTACCTGCAGCCAGAAA
HBEGF	CCTGCAGCCAGAAAGAGCTT
HBEGF	AGCTTCAGCACCACCGACGG
HBEGF	TTCAGCACCACCGACGGCAG
HBEGF	CTCTTTCTGGCTGCAGGTAA
HBEGF	AGCTCTTTCTGGCTGCAGGT
HBEGF	GCTGAAGCTCTTTCTGGCTG
HBEGF	TGCTGCCGTCGGTGGTGCTG
HBEGF	CCTCTCGGTGCGGGACCATG
CSPG4	CCAGGCCTCACACCCAGTAC
CSPG4	CCCAGTACTGGCCATTCTTA
CSPG4	CCAGTACTGGCCATTCTTAA
CSPG4	TACTGGCCATTCTTAAGGGC
CSPG4	ACTGGCCATTCTTAAGGGCA
CSPG4	GCCATTCTTAAGGGCAGGGT
CSPG4	CCATTCTTAAGGGCAGGGTT
CSPG4	TAAGGGCAGGGTTGGGTGTC
CSPG4	CGGCAGAACTGCAGCAGCTC
CSPG4	GGCAGAACTGCAGCAGCTCT
CSPG4	AACTGCAGCAGCTCTGGGTC
CSPG4	GCAGCAGCTCTGGGTCAGGC
CSPG4	TCTGGGTCAGGCTGGCCTCC
CSPG4	GGGTCAGGCTGGCCTCCTGG
CSPG4	GGTCAGGCTGGCCTCCTGGA
CSPG4	GTCAGGCTGGCCTCCTGGAG
CSPG4	TCAGGCTGGCCTCCTGGAGG
CSPG4	GGCCTCCTGGAGGGGGCCCC
CSPG4	CCTGGAGGGGGCCCCTGGCC
CSPG4	TGGCCAGGCACAGCTGTGAG
CSPG4	GGCCAGGCACAGCTGTGAGC
CSPG4	AGGCACAGCTGTGAGCGGGA
CSPG4	CAGCTGTGAGCGGGATGGCC
CSPG4	GTGAGCGGGATGGCCTGGCC
CSPG4	GCCTGGCTCCACCTTGCGAA
CSPG4	CTCCACCTTGCGAAAGGTCT
CSPG4	AGGTCTCGGTGTCACCAGCC
CSPG4	TGTCACCAGCCAGGCCGTTG
CSPG4	GTCACCAGCCAGGCCGTTGC
CSPG4	TCACCAGCCAGGCCGTTGCG
CSPG4	AGCCAGGCCGTTGCGGGGCT
CSPG4	CGTTGCGGGGCTTGGCAGTC
CSPG4	GGGGCTTGGCAGTCAGGACC
CSPG4	TGCCCGTCTTGTTGCGTTTT
CSPG4	CCGTCTTGTTGCGTTTTCGG
CSPG4	GTTTTCGGAGGTAGAAGAGC
CSPG4	TTTTCGGAGGTAGAAGAGCA
CSPG4	TTTCGGAGGTAGAAGAGCAG
CSPG4	GGAGGTAGAAGAGCAGGGGC
CSPG4	GCAGGGGCAGGATGAGCGCC
CSPG4	GCGCCAGGAGCAGAAGTACC
CSPG4	GAGCAGAAGTACCAGGCACA
CSPG4	AGCAGAAGTACCAGGCACAT
CSPG4	GCAGAAGTACCAGGCACATG
CSPG4	GATGATGACGCTGAACATGT
CSPG4	CGCTGAACATGTTGGCCTCA
CSPG4	TGTTGGCCTCAAGGAAGCTC
CSPG4	GAAGCTCAGGAAGCCTCCCT
CSPG4	GAAGCCTCCCTTGGCCACAG
CSPG4	AAGCCTCCCTTGGCCACAGC
CSPG4	CCCTTGGCCACAGCGGGCTC
CSPG4	CCTTGGCCACAGCGGGCTCA
CSPG4	GGCCACAGCGGGCTCAGGGC
CSPG4	GGGCTCAGGGCTGGATGCCA
CSPG4	GGCTCAGGGCTGGATGCCAT
CSPG4	GCTCAGGGCTGGATGCCATG
CSPG4	GGGCTGGATGCCATGGGGCC
CSPG4	CATGGGGCCTGGCTCGCCTG
CSPG4	ATGGGGCCTGGCTCGCCTGT
CSPG4	TGGGGCCTGGCTCGCCTGTG
CSPG4	GGGGCCTGGCTCGCCTGTGG
CSPG4	CCTGTGGGGGTGCTGCTCTC
CSPG4	CTGGCTTCCCTGCTTCCGTC
CSPG4	TGGCTTCCCTGCTTCCGTCC
CSPG4	CTTCCCTGCTTCCGTCCGGG
CSPG4	TGCTTCCGTCCGGGCGGCCT
CSPG4	GCTTCCGTCCGGGCGGCCTC
CSPG4	CTTCCGTCCGGGCGGCCTCG
CSPG4	CGGCCTCGGGGACACTGAGC
CSPG4	GGCCTCGGGGACACTGAGCA
CSPG4	ACTGAGCAGGGCCACGCTGT
CSPG4	CTGAGCAGGGCCACGCTGTA
CSPG4	GCAGGGCCACGCTGTAGGGC
CSPG4	CAGGGCCACGCTGTAGGGCC
CSPG4	TAGGGCCGGGCAGCATTGTA
CSPG4	GGCAGCATTGTAAGGCTCAG
CSPG4	AAGGCTCAGTGGCAAAGTCC
CSPG4	AGGCTCAGTGGCAAAGTCCA
CSPG4	CTCAGTGGCAAAGTCCAGGG
CSPG4	AAGTCCAGGGAGGCCACAGC
CSPG4	TCCAGGGAGGCCACAGCAGG
CSPG4	CCAGGGAGGCCACAGCAGGC
CSPG4	CAGAGTGAGACTGTCACCTG
CSPG4	AGAGTGAGACTGTCACCTGC
CSPG4	GAGTGAGACTGTCACCTGCG
CSPG4	GAGACTGTCACCTGCGGGGC
CSPG4	AGACTGTCACCTGCGGGGCC
CSPG4	GACTGTCACCTGCGGGGCCG
CSPG4	ACTGTCACCTGCGGGGCCGG
CSPG4	GGGCCGGGGGCCCTCCCCTC
CSPG4	GCCCCAGCCTCCCGTCCTCA
CSPG4	GAGTGAACTGCTCCACCAGC
CSPG4	CTCCACCAGCTGGCTGCCCC
CSPG4	TCCACCAGCTGGCTGCCCCC
CSPG4	GCTGCCCCCGGGCTCCGTCC
CSPG4	CCCCGGGCTCCGTCCTGGCT
CSPG4	CCCGGGCTCCGTCCTGGCTC
CSPG4	CCGGGCTCCGTCCTGGCTCG
CSPG4	CCGTCCTGGCTCGGGGCACG
CSPG4	CTCGGGGCACGCGGACCACG
CSPG4	CGCGGACCACGCGGCCATGC
CSPG4	GCGGACCACGCGGCCATGCC
CSPG4	CGGACCACGCGGCCATGCCG
CSPG4	GGCCATGCCGGGGTCCCTCC
CSPG4	CATGCCGGGGTCCCTCCAGG
CSPG4	GCCGGGGTCCCTCCAGGAGG
CSPG4	CCCTCCAGGAGGCGGAAGCG
CSPG4	AGCGCGGCACACTGCCTGTG
CSPG4	CGGCACACTGCCTGTGCGGT
CSPG4	TGGCCAGCTCGCCAGCATCT
CSPG4	CAGCTCGCCAGCATCTAGGA
CSPG4	CTCGCCAGCATCTAGGACGG
CSPG4	TCGCCAGCATCTAGGACGGT
CSPG4	CGCCAGCATCTAGGACGGTG
CSPG4	CATCTAGGACGGTGGGGTCC
CSPG4	GGACGGTGGGGTCCAGGCGC
CSPG4	GACGGTGGGGTCCAGGCGCA
CSPG4	GGTGGGGTCCAGGCGCAGGG
CSPG4	CCAGGCGCAGGGTGGCACCC
CSPG4	CAGGCGCAGGGTGGCACCCT
CSPG4	AGGCGCAGGGTGGCACCCTG
CSPG4	AGGGTGGCACCCTGGGGCCA
CSPG4	CCTCACAGTGACGTTCACTA
CSPG4	TGACACCCCTAGCCAGTGCC
CSPG4	CCAGTGCCAGGACTCTGAAG
CSPG4	GACTCTGAAGTGGTCATGAG
CSPG4	TCTGAAGTGGTCATGAGAGG
CSPG4	GTCATGAGAGGAGGAGAAGT
CSPG4	AGAGGAGGAGAAGTTGGTGA
CSPG4	AGGCAAAGACCACCTCGCCC
CSPG4	CCACCTCGCCCTGGTCTATC
CSPG4	CGCCCTGGTCTATCTGGAAT
CSPG4	GTCTATCTGGAATTGGCTGA
CSPG4	CTGGAATTGGCTGAAGGCCG
CSPG4	GAATTGGCTGAAGGCCGAGG
CSPG4	AATTGGCTGAAGGCCGAGGT
CSPG4	AGGTGGGCCGCCCGCCCACC
CSPG4	CCACCAGGAGATGCCCATAC
CSPG4	CACCAGGAGATGCCCATACT
CSPG4	ACCAGGAGATGCCCATACTG
CSPG4	GATGCCCATACTGGGGTCCC
CSPG4	CATACTGGGGTCCCTGGATG
CSPG4	ACTGGGGTCCCTGGATGAGG
CSPG4	ATGAGGCGGTATGCTGCCTC
CSPG4	CCTCCCGATCTGAAACCACC
CSPG4	AAACCACCCGGAGCTGCTGC
CSPG4	GAGCTGCTGCTGGCTCAGTG
CSPG4	GTGAGGAGCGCCCCAAAGCT
CSPG4	TGAGGAGCGCCCCAAAGCTT
CSPG4	GAGGAGCGCCCCAAAGCTTG
CSPG4	CCAAAGCTTGGGGCACCTCC
CSPG4	CAAAGCTTGGGGCACCTCCA
CSPG4	AAAGCTTGGGGCACCTCCAG
CSPG4	TGCCCGCAGCTGCACCTCGA
CSPG4	CCGCAGCTGCACCTCGATGG
CSPG4	AGCTGCACCTCGATGGCGGA
CSPG4	GCACCTCGATGGCGGATGGT
CSPG4	ATGGTAGGATGTCCACAGCC
CSPG4	TGGTAGGATGTCCACAGCCA
CSPG4	GATGTCCACAGCCAGGGACA
CSPG4	ATGTCCACAGCCAGGGACAT
CSPG4	CCACAGCCAGGGACATGGGC
CSPG4	CACAGCCAGGGACATGGGCA
CSPG4	ACAGCCAGGGACATGGGCAG
CSPG4	GCCAGGGACATGGGCAGGGG
CSPG4	CCAGGGACATGGGCAGGGGT
CSPG4	GGACATGGGCAGGGGTGGGC
CSPG4	CCCCATCAGACATGCTCAGC
CSPG4	GCCTGCCACGCTGCTCCCGT
CSPG4	GCTGCTCCCGTTGGCCACGA
CSPG4	CAGCCGCCCTGAATCCACAT
CSPG4	CCACATCGGCTTGCGTGAAG
CSPG4	CACATCGGCTTGCGTGAAGC
CSPG4	GGCTTGCGTGAAGCGGGTCA
CSPG4	GCTTGCGTGAAGCGGGTCAC
CSPG4	TGAAGCGGGTCACGGGCCCC
CSPG4	GCCCCAGGCCACCACCCACC
CSPG4	GGCCACCACCCACCAGGCTG
CSPG4	CCAGGCTGAGGAAGCCGTTG
CSPG4	CAGGCTGAGGAAGCCGTTGT
CSPG4	AGGCTGAGGAAGCCGTTGTG
CSPG4	AGCCGTTGTGGGGTGCCCGC
CSPG4	ACCTCGTACTCAATCTCCCC
CSPG4	ATCTCCCCAGGAGCTGAGTC
CSPG4	TCTCCCCAGGAGCTGAGTCT
CSPG4	CTGGGTCCACCACACTCAGC
CSPG4	TGGGTCCACCACACTCAGCT
CSPG4	CCACCACACTCAGCTGGGCC
CSPG4	CACCACACTCAGCTGGGCCC
CSPG4	ACTCAGCTGGGCCCGGGAGA
CSPG4	CTCAGCTGGGCCCGGGAGAT
CSPG4	TCAGCTGGGCCCGGGAGATG
CSPG4	CAGCTGGGCCCGGGAGATGG
CSPG4	AGATGGGGGCACGAGAGCCT
CSPG4	GATGGGGGCACGAGAGCCTC
CSPG4	CACGAGAGCCTCGGGTGAGC
CSPG4	GAGCCTCGGGTGAGCCGGAG
CSPG4	AGCCTCGGGTGAGCCGGAGT
CSPG4	GGTGAGCCGGAGTGGGACAG
CSPG4	CGGAGTGGGACAGAGGCCTG
CSPG4	GGGACAGAGGCCTGTGGCTG
CSPG4	GGACAGAGGCCTGTGGCTGA
CSPG4	GACAGAGGCCTGTGGCTGAG
CSPG4	ACAGAGGCCTGTGGCTGAGG
CSPG4	ATTTACATCCCTCACCGTGA
CSPG4	ATCCCTCACCGTGATGGCAA
CSPG4	CGTGATGGCAAAGGCCTCTG
CSPG4	TGGCAAAGGCCTCTGAGGTT
CSPG4	GGCAAAGGCCTCTGAGGTTT
CSPG4	GCAAAGGCCTCTGAGGTTTG
CSPG4	TGAGGTTTGGGGTCCAGCCA
CSPG4	GGTTTGGGGTCCAGCCACGG
CSPG4	CCAGCCACGGAGGCCCCTGC
CSPG4	CGGAGGCCCCTGCTGGCCCC
CSPG4	AGGCCCCTGCTGGCCCCTGG
CSPG4	CCCCTGCTGGCCCCTGGAGG
CSPG4	CCCTGCTGGCCCCTGGAGGT
CSPG4	CCTGGAGGTGGGCACGAAAG
CSPG4	GAAAGTGGAAGCCATCCTGC
CSPG4	AAAGTGGAAGCCATCCTGCT
CSPG4	GCTGGGTGCCCCCACCGCCG
CSPG4	CTGGGTGCCCCCACCGCCGT
CSPG4	CTAGCTGCCCTGCAGCCAGC
CSPG4	TAGCTGCCCTGCAGCCAGCT
CSPG4	CTGCAGCCAGCTGGGACTGC
CSPG4	CCAGCTGGGACTGCAGGAAG
CSPG4	CAGCTGGGACTGCAGGAAGT
CSPG4	AGCTGGGACTGCAGGAAGTG
CSPG4	GGAAGTGGGGCTGCCCAGCA
CSPG4	AGTGGGGCTGCCCAGCATGG
CSPG4	GTGGGGCTGCCCAGCATGGA
CSPG4	TGGGGCTGCCCAGCATGGAG
CSPG4	CCCAGCATGGAGGGGCTCCT
CSPG4	GCTCCTCGGACACCAACAGC
CSPG4	CGGACACCAACAGCTGGCCC
CSPG4	CACCAACAGCTGGCCCCGGC
CSPG4	ACCAACAGCTGGCCCCGGCT
CSPG4	CCAACAGCTGGCCCCGGCTG
CSPG4	GGCTGGGGAACTGTGTGACC
CSPG4	GCACATCATGCTCTGAGCGC
CSPG4	CACATCATGCTCTGAGCGCT
CSPG4	ACATCATGCTCTGAGCGCTG
CSPG4	TGCTCTGAGCGCTGGGGTGA
CSPG4	GCGCTGGGGTGATGGAACGC
CSPG4	TGGAACGCTGGCCAAGAGAT
CSPG4	AACGCTGGCCAAGAGATTGG
CSPG4	GGAGGCATCCAGAGCAGCCA
CSPG4	CAGAGCAGCCACGGTGATCC
CSPG4	CCACGGTGATCCTGGCCCGC
CSPG4	GATCCTGGCCCGCTGGCCCT
CSPG4	ATCCTGGCCCGCTGGCCCTC
CSPG4	TCCTGGCCCGCTGGCCCTCG
CSPG4	CTCGGGGACCCAGAGACCTG
CSPG4	TCGGGGACCCAGAGACCTGG
CSPG4	GGGACCCAGAGACCTGGGGG
CSPG4	GGACCCAGAGACCTGGGGGT
CSPG4	CCAGTACTGGGTGTGAGGCC
CSPG4	AATGGCCAGTACTGGGTGTG
CSPG4	CCTTAAGAATGGCCAGTACT
CSPG4	CCCTTAAGAATGGCCAGTAC
CSPG4	CCCAACCCTGCCCTTAAGAA
CSPG4	CAGAGCTGCTGCAGTTCTGC
CSPG4	GGCCAGGGGCCCCCTCCAGG
CSPG4	CCTGGCCAGGGGCCCCCTCC
CSPG4	TCACAGCTGTGCCTGGCCAG
CSPG4	CTCACAGCTGTGCCTGGCCA
CSPG4	GCTCACAGCTGTGCCTGGCC
CSPG4	ATCCCGCTCACAGCTGTGCC
CSPG4	TCGCAAGGTGGAGCCAGGCC
CSPG4	ACCTTTCGCAAGGTGGAGCC
CSPG4	CACCGAGACCTTTCGCAAGG
CSPG4	TGACACCGAGACCTTTCGCA
CSPG4	AAGCCCCGCAACGGCCTGGC
CSPG4	TGCCAAGCCCCGCAACGGCC
CSPG4	CTGACTGCCAAGCCCCGCAA
CSPG4	GACGGGCAAGCATGACGTCC
CSPG4	CTCCGAAAACGCAACAAGAC
CSPG4	CCTCCGAAAACGCAACAAGA
CSPG4	GTGCCTGGTACTTCTGCTCC
CSPG4	CGTCATCATCCCCATGTGCC
CSPG4	AGGCTTCCTGAGCTTCCTTG
CSPG4	GAGCCCGCTGTGGCCAAGGG
CSPG4	CCTGAGCCCGCTGTGGCCAA
CSPG4	CCCTGAGCCCGCTGTGGCCA
CSPG4	ATCCAGCCCTGAGCCCGCTG
CSPG4	CACAGGCGAGCCAGGCCCCA
CSPG4	AGCACCCCCACAGGCGAGCC
CSPG4	CCAGAGAGCAGCACCCCCAC
CSPG4	AGGCCGCCCGGACGGAAGCA
CSPG4	GAGGCCGCCCGGACGGAAGC
CSPG4	TGTCCCCGAGGCCGCCCGGA
CSPG4	TCAGTGTCCCCGAGGCCGCC
CSPG4	GGCCCTGCTCAGTGTCCCCG
CSPG4	TGCTGCCCGGCCCTACAGCG
CSPG4	CTGAGCCTTACAATGCTGCC
CSPG4	CCCGCCTGCTGTGGCCTCCC
CSPG4	ACAGGGCGTCCCGCCTGCTG
CSPG4	ACTCTGGAGCTGTGGGCACA
CSPG4	CACTCTGGAGCTGTGGGCAC
CSPG4	CAGTCTCACTCTGGAGCTGT
CSPG4	ACAGTCTCACTCTGGAGCTG
CSPG4	CGCAGGTGACAGTCTCACTC
CSPG4	GGGAGGGCCCCCGGCCCCGC
CSPG4	AGGCCAGAGGGGAGGGCCCC
CSPG4	GGTGGGCAGGCCAGAGGGGA
CSPG4	AGGTGGGCAGGCCAGAGGGG
CSPG4	TGGAGGTGGGCAGGCCAGAG
CSPG4	CTGGAGGTGGGCAGGCCAGA
CSPG4	GCTGGAGGTGGGCAGGCCAG
CSPG4	GGCTGGGGCTGGAGGTGGGC
CSPG4	GGGAGGCTGGGGCTGGAGGT
CSPG4	CGGGAGGCTGGGGCTGGAGG
CSPG4	GGACGGGAGGCTGGGGCTGG
CSPG4	TGAGGACGGGAGGCTGGGGC
CSPG4	ACCTTGAGGACGGGAGGCTG
CSPG4	GACCTTGAGGACGGGAGGCT
CSPG4	GGACCTTGAGGACGGGAGGC
CSPG4	AGCAGGACCTTGAGGACGGG
CSPG4	CTCAGCAGGACCTTGAGGAC
CSPG4	ACTCAGCAGGACCTTGAGGA
CSPG4	GTTCACTCAGCAGGACCTTG
CSPG4	GGTGGAGCAGTTCACTCAGC
CSPG4	GCCCGGGGGCAGCCAGCTGG
CSPG4	GGAGCCCGGGGGCAGCCAGC
CSPG4	CGAGCCAGGACGGAGCCCGG
CSPG4	CCGAGCCAGGACGGAGCCCG
CSPG4	CCCGAGCCAGGACGGAGCCC
CSPG4	CCCCGAGCCAGGACGGAGCC
CSPG4	CCGCGTGCCCCGAGCCAGGA
CSPG4	TGGTCCGCGTGCCCCGAGCC
CSPG4	GGGACCCCGGCATGGCCGCG
CSPG4	CTCCTGGAGGGACCCCGGCA
CSPG4	TCCGCCTCCTGGAGGGACCC
CSPG4	CCGCGCTTCCGCCTCCTGGA
CSPG4	GCCGCGCTTCCGCCTCCTGG
CSPG4	TGTGCCGCGCTTCCGCCTCC
CSPG4	GGCGAGCTGGCCAACCGCAC
CSPG4	CGTCCTAGATGCTGGCGAGC
CSPG4	GACCCCACCGTCCTAGATGC
CSPG4	CCAGGGTGCCACCCTGCGCC
CSPG4	GCAGGTGGGCCATGGCCCCA
CSPG4	GGCAGGTGGGCCATGGCCCC
CSPG4	ATGTGTGGGCAGGTGGGCCA
CSPG4	TGCTGCATGTGTGGGCAGGT
CSPG4	CTGCTGCATGTGTGGGCAGG
CSPG4	GCTCTGCTGCATGTGTGGGC
CSPG4	GAGGGCTCTGCTGCATGTGT
CSPG4	TGAGGGCTCTGCTGCATGTG
CSPG4	CGTAGTGAACGTCACTGTGA
CSPG4	CCGTAGTGAACGTCACTGTG
CSPG4	AGAGTCCTGGCACTGGCTAG
CSPG4	CAGAGTCCTGGCACTGGCTA
CSPG4	TCAGAGTCCTGGCACTGGCT
CSPG4	CCACTTCAGAGTCCTGGCAC
CSPG4	TCATGACCACTTCAGAGTCC
CSPG4	CCAGATAGACCAGGGCGAGG
CSPG4	ATTCCAGATAGACCAGGGCG
CSPG4	AGCCAATTCCAGATAGACCA
CSPG4	CAGCCAATTCCAGATAGACC
CSPG4	GGTGGGCGGGCGGCCCACCT
CSPG4	GGCATCTCCTGGTGGGCGGG
CSPG4	ATGGGCATCTCCTGGTGGGC
CSPG4	TATGGGCATCTCCTGGTGGG
CSPG4	CAGTATGGGCATCTCCTGGT
CSPG4	CCAGTATGGGCATCTCCTGG
CSPG4	ACCCCAGTATGGGCATCTCC
CSPG4	TCATCCAGGGACCCCAGTAT
CSPG4	CTCATCCAGGGACCCCAGTA
CSPG4	GCAGCATACCGCCTCATCCA
CSPG4	GGCAGCATACCGCCTCATCC
CSPG4	TTCAGATCGGGAGGAGCCAG
CSPG4	CCGGGTGGTTTCAGATCGGG
CSPG4	GCTCCGGGTGGTTTCAGATC
CSPG4	AGCTCCGGGTGGTTTCAGAT
CSPG4	GAGCCAGCAGCAGCTCCGGG
CSPG4	ACTGAGCCAGCAGCAGCTCC
CSPG4	CACTGAGCCAGCAGCAGCTC
CSPG4	TGGAGGTGCCCCAAGCTTTG
CSPG4	CTGGAGGTGCCCCAAGCTTT
CSPG4	CCTGGAGGTGCCCCAAGCTT
CSPG4	GCAGCTGCGGGCACCCCTGG
CSPG4	GGTGCAGCTGCGGGCACCCC
CSPG4	CGCCATCGAGGTGCAGCTGC
CSPG4	CCGCCATCGAGGTGCAGCTG
CSPG4	CATCCTACCATCCGCCATCG
CSPG4	CCTGCCCATGTCCCTGGCTG
CSPG4	CCCACCCCTGCCCATGTCCC
CSPG4	CCAGCTGAGCATGTCTGATG
CSPG4	TCCAGCTGAGCATGTCTGAT
CSPG4	TTCCAGCTGAGCATGTCTGA
CSPG4	GCCAACGGGAGCAGCGTGGC
CSPG4	CGTGGCCAACGGGAGCAGCG
CSPG4	GGCTGGCCTTCGTGGCCAAC
CSPG4	CGGCTGGCCTTCGTGGCCAA
CSPG4	TTCAGGGCGGCTGGCCTTCG
CSPG4	CGATGTGGATTCAGGGCGGC
CSPG4	AAGCCGATGTGGATTCAGGG
CSPG4	CGCAAGCCGATGTGGATTCA
CSPG4	ACGCAAGCCGATGTGGATTC
CSPG4	CCGCTTCACGCAAGCCGATG
CSPG4	GCCTGGTGGGTGGTGGCCTG
CSPG4	AGCCTGGTGGGTGGTGGCCT
CSPG4	CAGCCTGGTGGGTGGTGGCC
CSPG4	TTCCTCAGCCTGGTGGGTGG
CSPG4	GGCTTCCTCAGCCTGGTGGG
CSPG4	AACGGCTTCCTCAGCCTGGT
CSPG4	CAACGGCTTCCTCAGCCTGG
CSPG4	CCACAACGGCTTCCTCAGCC
CSPG4	GTCCAGCGGGCACCCCACAA
CSPG4	GATTGAGTACGAGGTCCAGC
CSPG4	AGATTGAGTACGAGGTCCAG
CSPG4	TCCTGGGGAGATTGAGTACG
CSPG4	GGACCCAGACTCAGCTCCTG
CSPG4	TGGACCCAGACTCAGCTCCT
CSPG4	GTGGACCCAGACTCAGCTCC
CSPG4	CCGGGCCCAGCTGAGTGTGG
CSPG4	CTCCCGGGCCCAGCTGAGTG
CSPG4	CTCTCGTGCCCCCATCTCCC
CSPG4	GCTCTCGTGCCCCCATCTCC
CSPG4	GTCCCACTCCGGCTCACCCG
CSPG4	CACAGGCCTCTGTCCCACTC
CSPG4	TGAGCGGCCCCCTCAGCCAC
CSPG4	CGGTGAGGGATGTAAATGAG
CSPG4	GGCCTTTGCCATCACGGTGA
CSPG4	AGGCCTTTGCCATCACGGTG
CSPG4	CTCAGAGGCCTTTGCCATCA
CSPG4	GGCTGGACCCCAAACCTCAG
CSPG4	CCAGCAGGGGCCTCCGTGGC
CSPG4	GGGGCCAGCAGGGGCCTCCG
CSPG4	CCACCTCCAGGGGCCAGCAG
CSPG4	CCCACCTCCAGGGGCCAGCA
CSPG4	GCCCACCTCCAGGGGCCAGC
CSPG4	ACTTTCGTGCCCACCTCCAG
CSPG4	CACTTTCGTGCCCACCTCCA
CSPG4	CCACTTTCGTGCCCACCTCC
CSPG4	GGTGGGGGCACCCAGCAGGA
CSPG4	CGGCGGTGGGGGCACCCAGC
CSPG4	GTGTATGCCCACGGCGGTGG
CSPG4	AGTGTATGCCCACGGCGGTG
CSPG4	TAGTGTATGCCCACGGCGGT
CSPG4	CTAGTGTATGCCCACGGCGG
CSPG4	CAGCTAGTGTATGCCCACGG
CSPG4	GGGCAGCTAGTGTATGCCCA
CSPG4	TGCAGTCCCAGCTGGCTGCA
CSPG4	CTGCAGTCCCAGCTGGCTGC
CSPG4	CCACTTCCTGCAGTCCCAGC
CSPG4	CCGAGGAGCCCCTCCATGCT
CSPG4	TCCGAGGAGCCCCTCCATGC
CSPG4	GGGCCAGCTGTTGGTGTCCG
CSPG4	CCCCAGCCGGGGCCAGCTGT
CSPG4	GTCACACAGTTCCCCAGCCG
CSPG4	GGTCACACAGTTCCCCAGCC
CSPG4	AGGTCACACAGTTCCCCAGC
CSPG4	AGAGCATGATGTGCTCTTCC
CSPG4	TCTGGATGCCTCCAATCTCT
CSPG4	CAGGATCACCGTGGCTGCTC
CSPG4	CCAGCGGGCCAGGATCACCG
CSPG4	TCCCCGAGGGCCAGCGGGCC
CSPG4	CTGGGTCCCCGAGGGCCAGC
CSPG4	TCTGGGTCCCCGAGGGCCAG
CSPG4	CCAGGTCTCTGGGTCCCCGA
CSPG4	CCCAGGTCTCTGGGTCCCCG
CSPG4	TGTCCCACCCCCAGGTCTCT
CSPG4	ATGTCCCACCCCCAGGTCTC
CSPG4	ATAGCCTATGTCCCACCCCC
CSPG4	CCCAGGCCAGGCCTCACACC
CSPG4	ACCCAGTACTGGCCATTCTT
CSPG4	GTACTGGCCATTCTTAAGGG
CSPG4	GGGCAGGGTTGGGTGTCCGG
CSPG4	TTGGGTGTCCGGCAGAACTG
CSPG4	GGTGTCCGGCAGAACTGCAG
CSPG4	GAACTGCAGCAGCTCTGGGT
CSPG4	TGGGTCAGGCTGGCCTCCTG
CSPG4	TCCTGGAGGGGGCCCCTGGC
CSPG4	AGGGGGCCCCTGGCCAGGCA
CSPG4	CCCTGGCCAGGCACAGCTGT
CSPG4	GGCCTGGCTCCACCTTGCGA
CSPG4	GCGAAAGGTCTCGGTGTCAC
CSPG4	AAGGTCTCGGTGTCACCAGC
CSPG4	CAGGCCGTTGCGGGGCTTGG
CSPG4	CCGTTGCGGGGCTTGGCAGT
CSPG4	CCCGTCTTGTTGCGTTTTCG
CSPG4	TCTTGTTGCGTTTTCGGAGG
CSPG4	TGTTGCGTTTTCGGAGGTAG
CSPG4	TTGCGTTTTCGGAGGTAGAA
CSPG4	CGTTTTCGGAGGTAGAAGAG
CSPG4	CGGAGGTAGAAGAGCAGGGG
CSPG4	TAGAAGAGCAGGGGCAGGAT
CSPG4	AGCAGGGGCAGGATGAGCGC
CSPG4	AGGGGCAGGATGAGCGCCAG
CSPG4	GGCAGGATGAGCGCCAGGAG
CSPG4	AGGATGAGCGCCAGGAGCAG
CSPG4	AGCGCCAGGAGCAGAAGTAC
CSPG4	ACGCTGAACATGTTGGCCTC
CSPG4	TGAACATGTTGGCCTCAAGG
CSPG4	ATGTTGGCCTCAAGGAAGCT
CSPG4	TGGCCTCAAGGAAGCTCAGG
CSPG4	CAGGAAGCCTCCCTTGGCCA
CSPG4	TCCCTTGGCCACAGCGGGCT
CSPG4	CGGGCGGCCTCGGGGACACT
CSPG4	GCGGCCTCGGGGACACTGAG
CSPG4	CACTGAGCAGGGCCACGCTG
CSPG4	GGCCACGCTGTAGGGCCGGG
CSPG4	GTAGGGCCGGGCAGCATTGT
CSPG4	CCGGGCAGCATTGTAAGGCT
CSPG4	CATTGTAAGGCTCAGTGGCA
CSPG4	TAAGGCTCAGTGGCAAAGTC
CSPG4	GCTCAGTGGCAAAGTCCAGG
CSPG4	GGCAAAGTCCAGGGAGGCCA
CSPG4	AAAGTCCAGGGAGGCCACAG
CSPG4	GGCGGGACGCCCTGTGCCCA
CSPG4	ACGCCCTGTGCCCACAGCTC
CSPG4	GCCCTGTGCCCACAGCTCCA
CSPG4	TGTGCCCACAGCTCCAGAGT
CSPG4	CCCTCTGGCCTGCCCACCTC
CSPG4	GGCCTGCCCACCTCCAGCCC
CSPG4	AGCCCCAGCCTCCCGTCCTC
CSPG4	CCCGTCCTCAAGGTCCTGCT
CSPG4	TGCTGAGTGAACTGCTCCAC
CSPG4	CGGCCATGCCGGGGTCCCTC
CSPG4	CCATGCCGGGGTCCCTCCAG
CSPG4	GGGGTCCCTCCAGGAGGCGG
CSPG4	ACACTGCCTGTGCGGTTGGC
CSPG4	TGTGCGGTTGGCCAGCTCGC
CSPG4	TTGGCCAGCTCGCCAGCATC
CSPG4	GCATCTAGGACGGTGGGGTC
CSPG4	AGGACGGTGGGGTCCAGGCG
CSPG4	GGCCCACCTGCCCACACATG
CSPG4	CCACCTGCCCACACATGCAG
CSPG4	ACCTGCCCACACATGCAGCA
CSPG4	CACATGCAGCAGAGCCCTCA
CSPG4	GGCTGATGCATTGACACCCC
CSPG4	GATGCATTGACACCCCTAGC
CSPG4	TTGACACCCCTAGCCAGTGC
CSPG4	TAGCCAGTGCCAGGACTCTG
CSPG4	CAGGACTCTGAAGTGGTCAT
CSPG4	GGACTCTGAAGTGGTCATGA
CSPG4	CTCTGAAGTGGTCATGAGAG
CSPG4	TGAAGTGGTCATGAGAGGAG
CSPG4	AGTGGTCATGAGAGGAGGAG
CSPG4	GAGAGGAGGAGAAGTTGGTG
CSPG4	AGGAGAAGTTGGTGAAGGCA
CSPG4	GGTCTATCTGGAATTGGCTG
CSPG4	TCTGGAATTGGCTGAAGGCC
CSPG4	GAGGTGGGCCGCCCGCCCAC
CSPG4	GTGGGCCGCCCGCCCACCAG
CSPG4	CCATACTGGGGTCCCTGGAT
CSPG4	TCCCGATCTGAAACCACCCG
CSPG4	ACCCGGAGCTGCTGCTGGCT
CSPG4	GGAGCTGCTGCTGGCTCAGT
CSPG4	GCTGCTGCTGGCTCAGTGAG
CSPG4	GCTCAGTGAGGAGCGCCCCA
CSPG4	CCCAAAGCTTGGGGCACCTC
CSPG4	GGCACCTCCAGGGGTGCCCG
CSPG4	TGCACCTCGATGGCGGATGG
CSPG4	GGCGGATGGTAGGATGTCCA
CSPG4	GATGGTAGGATGTCCACAGC
CSPG4	TCCACAGCCAGGGACATGGG
CSPG4	CAGGGGTGGGCTGGCCCCAT
CSPG4	CTGGCCCCATCAGACATGCT
CSPG4	CATCAGACATGCTCAGCTGG
CSPG4	CGCTGCTCCCGTTGGCCACG
CSPG4	CTCCCGTTGGCCACGAAGGC
CSPG4	AATCCACATCGGCTTGCGTG
CSPG4	GTGAAGCGGGTCACGGGCCC
CSPG4	GGCCCCAGGCCACCACCCAC
CSPG4	AGGCCACCACCCACCAGGCT
CSPG4	CACCACCCACCAGGCTGAGG
CSPG4	GACCTCGTACTCAATCTCCC
CSPG4	CTCGTACTCAATCTCCCCAG
CSPG4	ACTCAATCTCCCCAGGAGCT
CSPG4	GAGTCTGGGTCCACCACACT
CSPG4	CCACACTCAGCTGGGCCCGG
CSPG4	GGCCCGGGAGATGGGGGCAC
CSPG4	CCCGGGAGATGGGGGCACGA
CSPG4	GGGGCACGAGAGCCTCGGGT
CSPG4	CGAGAGCCTCGGGTGAGCCG
CSPG4	TCGGGTGAGCCGGAGTGGGA
CSPG4	GGGTGAGCCGGAGTGGGACA
CSPG4	TGGGACAGAGGCCTGTGGCT
CSPG4	CATCCCTCACCGTGATGGCA
CSPG4	CCGTGATGGCAAAGGCCTCT
CSPG4	GGCCTCTGAGGTTTGGGGTC
CSPG4	AGGTTTGGGGTCCAGCCACG
CSPG4	GCCCCTGGAGGTGGGCACGA
CSPG4	GGAGGTGGGCACGAAAGTGG
CSPG4	CCACCGCCGTGGGCATACAC
CSPG4	GGCATACACTAGCTGCCCTG
CSPG4	TACACTAGCTGCCCTGCAGC
CSPG4	CCTGCAGCCAGCTGGGACTG
CSPG4	CAGCCAGCTGGGACTGCAGG
CSPG4	CTGCAGGAAGTGGGGCTGCC
CSPG4	AAGTGGGGCTGCCCAGCATG
CSPG4	AGGGGCTCCTCGGACACCAA
CSPG4	TGGGGAACTGTGTGACCTGG
CSPG4	GGGAACTGTGTGACCTGGAA
CSPG4	GGAAGAGCACATCATGCTCT
CSPG4	GGGGTGATGGAACGCTGGCC
CSPG4	GGTGATGGAACGCTGGCCAA
CSPG4	GAACGCTGGCCAAGAGATTG
CSPG4	GCCAAGAGATTGGAGGCATC
CSPG4	CAAGAGATTGGAGGCATCCA
CSPG4	GAGATTGGAGGCATCCAGAG
CSPG4	CCCGCTGGCCCTCGGGGACC
CSPG4	CGCTGGCCCTCGGGGACCCA
CSPG4	GAATGGCCAGTACTGGGTGT
CSPG4	ACCCTGCCCTTAAGAATGGC
CSPG4	GGACACCCAACCCTGCCCTT
CSPG4	AGCCTGACCCAGAGCTGCTG
CSPG4	CAGGAGGCCAGCCTGACCCA
CSPG4	TCCAGGAGGCCAGCCTGACC
CSPG4	AGGGGCCCCCTCCAGGAGGC
CSPG4	GCCTGGCCAGGGGCCCCCTC
CSPG4	CGCTCACAGCTGTGCCTGGC
CSPG4	AGGCCAGGCCATCCCGCTCA
CSPG4	TTCGCAAGGTGGAGCCAGGC
CSPG4	GACCTTTCGCAAGGTGGAGC
CSPG4	CCGAGACCTTTCGCAAGGTG
CSPG4	GTGACACCGAGACCTTTCGC
CSPG4	ACGGCCTGGCTGGTGACACC
CSPG4	ACGTCCAGGTCCTGACTGCC
CSPG4	AGACGGGCAAGCATGACGTC
CSPG4	GAAAACGCAACAAGACGGGC
CSPG4	TCTACCTCCGAAAACGCAAC
CSPG4	TTCCTTGAGGCCAACATGTT
CSPG4	GAGGCTTCCTGAGCTTCCTT
CSPG4	GTGGCCAAGGGAGGCTTCCT
CSPG4	TGAGCCCGCTGTGGCCAAGG
CSPG4	GCCCTGAGCCCGCTGTGGCC
CSPG4	GCCCCATGGCATCCAGCCCT
CSPG4	GAGCCAGGCCCCATGGCATC
CSPG4	CAGCACCCCCACAGGCGAGC
CSPG4	AGAGCAGCACCCCCACAGGC
CSPG4	GCCAGAGAGCAGCACCCCCA
CSPG4	GAAGCAGGGAAGCCAGAGAG
CSPG4	ACGGAAGCAGGGAAGCCAGA
CSPG4	GGACGGAAGCAGGGAAGCCA
CSPG4	CCGGACGGAAGCAGGGAAGC
CSPG4	CCGCCCGGACGGAAGCAGGG
CSPG4	CGAGGCCGCCCGGACGGAAG
CSPG4	CCCCGAGGCCGCCCGGACGG
CSPG4	TGGCCCTGCTCAGTGTCCCC
CSPG4	CCCTACAGCGTGGCCCTGCT
CSPG4	TACAATGCTGCCCGGCCCTA
CSPG4	CCTCCCTGGACTTTGCCACT
CSPG4	TCACTCTGGAGCTGTGGGCA
CSPG4	CAGGTGACAGTCTCACTCTG
CSPG4	GCCCCCGGCCCCGCAGGTGA
CSPG4	GGGGAGGGCCCCCGGCCCCG
CSPG4	GAGGTGGGCAGGCCAGAGGG
CSPG4	GGCTGGAGGTGGGCAGGCCA
CSPG4	GGGGCTGGAGGTGGGCAGGC
CSPG4	AGGCTGGGGCTGGAGGTGGG
CSPG4	AGGACGGGAGGCTGGGGCTG
CSPG4	CAGCAGGACCTTGAGGACGG
CSPG4	AGTTCACTCAGCAGGACCTT
CSPG4	TGGTGGAGCAGTTCACTCAG
CSPG4	AGCTGGTGGAGCAGTTCACT
CSPG4	GGGGCAGCCAGCTGGTGGAG
CSPG4	CCGGGGGCAGCCAGCTGGTG
CSPG4	GGACGGAGCCCGGGGGCAGC
CSPG4	GCCAGGACGGAGCCCGGGGG
CSPG4	GCGTGCCCCGAGCCAGGACG
CSPG4	GTGGTCCGCGTGCCCCGAGC
CSPG4	CCGCGTGGTCCGCGTGCCCC
CSPG4	TGCCGCGCTTCCGCCTCCTG
CSPG4	GAGCTGGCCAACCGCACAGG
CSPG4	TGGCGAGCTGGCCAACCGCA
CSPG4	CCACCGTCCTAGATGCTGGC
CSPG4	GCGCCTGGACCCCACCGTCC
CSPG4	GGGCAGGTGGGCCATGGCCC
CSPG4	GGCTCTGCTGCATGTGTGGG
CSPG4	GCCGTAGTGAACGTCACTGT
CSPG4	GGGTGTCAATGCATCAGCCG
CSPG4	GGCTAGGGGTGTCAATGCAT
CSPG4	TTCAGAGTCCTGGCACTGGC
CSPG4	CTCCTCTCATGACCACTTCA
CSPG4	TCCTCCTCTCATGACCACTT
CSPG4	AATTCCAGATAGACCAGGGC
CSPG4	TCAGCCAATTCCAGATAGAC
CSPG4	GGCCTTCAGCCAATTCCAGA
CSPG4	CCTCGGCCTTCAGCCAATTC
CSPG4	GGGCGGCCCACCTCGGCCTT
CSPG4	ACCGCCTCATCCAGGGACCC
CSPG4	AGGCAGCATACCGCCTCATC
CSPG4	AGATCGGGAGGAGCCAGAGG
CSPG4	TTTCAGATCGGGAGGAGCCA
CSPG4	GGTTTCAGATCGGGAGGAGC
CSPG4	GGGTGGTTTCAGATCGGGAG
CSPG4	TCCGGGTGGTTTCAGATCGG
CSPG4	GCAGCAGCTCCGGGTGGTTT
CSPG4	GCTCCTCACTGAGCCAGCAG
CSPG4	GGCGCTCCTCACTGAGCCAG
CSPG4	TGGGGCGCTCCTCACTGAGC
CSPG4	GCTTTGGGGCGCTCCTCACT
CSPG4	GGCACCCCTGGAGGTGCCCC
CSPG4	TGCAGCTGCGGGCACCCCTG
CSPG4	TACCATCCGCCATCGAGGTG
CSPG4	ACATCCTACCATCCGCCATC
CSPG4	CTGAGCATGTCTGATGGGGC
CSPG4	GTGGCAGGCATCTTCCAGCT
CSPG4	GCAGCGTGGCAGGCATCTTC
CSPG4	GGCCAACGGGAGCAGCGTGG
CSPG4	GCCTTCGTGGCCAACGGGAG
CSPG4	CTGGCCTTCGTGGCCAACGG
CSPG4	CACGCAAGCCGATGTGGATT
CSPG4	GCCCGTGACCCGCTTCACGC
CSPG4	GCACCCCACAACGGCTTCCT
CSPG4	GGGAGATTGAGTACGAGGTC
CSPG4	CTCCTGGGGAGATTGAGTAC
CSPG4	ACTCAGCTCCTGGGGAGATT
CSPG4	ACCCAGACTCAGCTCCTGGG
CSPG4	GAGTGTGGTGGACCCAGACT
CSPG4	CCAGCTGAGTGTGGTGGACC
CSPG4	CCCATCTCCCGGGCCCAGCT
CSPG4	GTGCCCCCATCTCCCGGGCC
CSPG4	TGTCCCACTCCGGCTCACCC
CSPG4	ATGAGCGGCCCCCTCAGCCA
CSPG4	ATGTAAATGAGCGGCCCCCT
CSPG4	TCACGGTGAGGGATGTAAAT
CSPG4	GAGGCCTTTGCCATCACGGT
CSPG4	TGGCTGGACCCCAAACCTCA
CSPG4	CGTGGCTGGACCCCAAACCT
CSPG4	TCCACTTTCGTGCCCACCTC
CSPG4	ACGGCGGTGGGGGCACCCAG
CSPG4	CCCACGGCGGTGGGGGCACC
CSPG4	CCAGCTGGCTGCAGGGCAGC
CSPG4	AGTCCCAGCTGGCTGCAGGG
CSPG4	CCTGCAGTCCCAGCTGGCTG
CSPG4	AGCCCCACTTCCTGCAGTCC
CSPG4	CTGGGCAGCCCCACTTCCTG
CSPG4	AGGAGCCCCTCCATGCTGGG
CSPG4	GCCAGCTGTTGGTGTCCGAG
CSPG4	GGGGCCAGCTGTTGGTGTCC
CSPG4	CACAGTTCCCCAGCCGGGGC
CSPG4	TTCCAGGTCACACAGTTCCC
CSPG4	ATGTGCTCTTCCAGGTCACA
CSPG4	CAGAGCATGATGTGCTCTTC
CSPG4	TTCCATCACCCCAGCGCTCA
CSPG4	CGTTCCATCACCCCAGCGCT
CSPG4	TGGCCAGCGTTCCATCACCC
CSPG4	GATGCCTCCAATCTCTTGGC
CSPG4	GTCCCCGAGGGCCAGCGGGC
CSPG4	GTCTCTGGGTCCCCGAGGGC
CSPG4	CCCCAGGTCTCTGGGTCCCC
CSPG4	GTTCACCTTTGTTCTTCCAG
CSPG4	CACCTTTGTTCTTCCAGAGG
CSPG4	TTTGTTCTTCCAGAGGTGGC
CSPG4	TTGTTCTTCCAGAGGTGGCT
CSPG4	TGTTCTTCCAGAGGTGGCTG
CSPG4	TCCAGAGGTGGCTGGGGCGC
CSPG4	CCAGAGGTGGCTGGGGCGCT
CSPG4	CAGAGGTGGCTGGGGCGCTG
CSPG4	GTGGCTGGGGCGCTGGGGAC
CSPG4	CAAAAGACACAGCCACAGCA
CSPG4	AAAAGACACAGCCACAGCAA
CSPG4	AGACACAGCCACAGCAAGGG
CSPG4	CACAGCCACAGCAAGGGTGG
CSPG4	CAAGGGTGGCGGCCACGTCC
CSPG4	AAGGGTGGCGGCCACGTCCC
CSPG4	GTGGCGGCCACGTCCCGGGC
CSPG4	GCGGCCACGTCCCGGGCAGG
CSPG4	CACGTCCCGGGCAGGCGGCG
CSPG4	GGGCAGGCGGCGAGGACAGC
CSPG4	GCGAGGACAGCTGGAGCTCT
CSPG4	CGAGGACAGCTGGAGCTCTA
CSPG4	GCTGGAGCTCTAGGGTATCA
CSPG4	CTGGAGCTCTAGGGTATCAT
CSPG4	GGTATCATGGGCCTCCCAAA
CSPG4	GTATCATGGGCCTCCCAAAA
CSPG4	ATGGGCCTCCCAAAAGGGCT
CSPG4	TGGGCCTCCCAAAAGGGCTC
CSPG4	GGGCCTCCCAAAAGGGCTCG
CSPG4	GGCCTCCCAAAAGGGCTCGG
CSPG4	GCCTCCCAAAAGGGCTCGGG
CSPG4	AATATTCCCAGCGTAGACCT
CSPG4	ATATTCCCAGCGTAGACCTA
CSPG4	TATTCCCAGCGTAGACCTAG
CSPG4	AGCCACCTCTGGAAGAACAA
CSPG4	CCCAGCGCCCCAGCCACCTC
CSPG4	TGCTGTGGCTGTGTCTTTTG
CSPG4	CGTGGCCGCCACCCTTGCTG
CSPG4	CTCGCCGCCTGCCCGGGACG
CSPG4	GCTGTCCTCGCCGCCTGCCC
CSPG4	AGCTGTCCTCGCCGCCTGCC
CSPG4	GCCCCCCGAGCCCTTTTGGG
CSPG4	GATGCCCCCCGAGCCCTTTT
CSPG4	AGATGCCCCCCGAGCCCTTT
CSPG4	GTCTCCCCTAGGTCTACGCT
CSPG4	TGTCTCCCCTAGGTCTACGC
CSPG4	CCCACGATGGTGTCTCCCCT
CSPG4	GCTGTTCACCTTTGTTCTTC
CSPG4	TGTTCACCTTTGTTCTTCCA
CSPG4	GGTGGCTGGGGCGCTGGGGA
CSPG4	GCTGGGGCGCTGGGGACAGG
CSPG4	CTGGGGACAGGCAGCCTCAA
CSPG4	ACAGGCAGCCTCAAAAGACA
CSPG4	AGCCTCAAAAGACACAGCCA
CSPG4	TCAAAAGACACAGCCACAGC
CSPG4	GGTGGCGGCCACGTCCCGGG
CSPG4	CCACGTCCCGGGCAGGCGGC
CSPG4	TCCCGGGCAGGCGGCGAGGA
CSPG4	GCAGGCGGCGAGGACAGCTG
CSPG4	GGCGAGGACAGCTGGAGCTC
CSPG4	GGGTATCATGGGCCTCCCAA
CSPG4	GGGGGCATCTCATGCTCATA
CSPG4	ATGCTCATACAGAATATTCC
CSPG4	CATACAGAATATTCCCAGCG
CSPG4	GAATATTCCCAGCGTAGACC
CSPG4	TTCCCAGCGTAGACCTAGGG
CSPG4	TCTGGAAGAACAAAGGTGAA
CSPG4	CAGCCACCTCTGGAAGAACA
CSPG4	AGCGCCCCAGCCACCTCTGG
CSPG4	GCTGCCTGTCCCCAGCGCCC
CSPG4	CTTTTGAGGCTGCCTGTCCC
CSPG4	TTGCTGTGGCTGTGTCTTTT
CSPG4	CCCATGATACCCTAGAGCTC
CSPG4	GGGAGGCCCATGATACCCTA
CSPG4	TTGGGAGGCCCATGATACCC
CSPG4	ATGAGCATGAGATGCCCCCC
CSPG4	GGAATATTCTGTATGAGCAT
CSPG4	ACGCTGGGAATATTCTGTAT
CSPG4	CTGCCTGAGTGAAGTTCACC
CSPG4	TGCCTGAGTGAAGTTCACCA
CSPG4	CCTCCCCTGTGCTGTCCTGC
CSPG4	CTCCCCTGTGCTGTCCTGCT
CSPG4	CTGTGCTGTCCTGCTGGGCG
CSPG4	CCTGCTGGGCGTGGAACAGC
CSPG4	CGTGGAACAGCCGGCCTAGC
CSPG4	GTGGAACAGCCGGCCTAGCT
CSPG4	TGGAACAGCCGGCCTAGCTG
CSPG4	GGAACAGCCGGCCTAGCTGG
CSPG4	GCTGGGGGCCCCGCACCACA
CSPG4	CCCGCACCACACGGTAGAGC
CSPG4	CCACACGGTAGAGCAGGAGC
CSPG4	CACACGGTAGAGCAGGAGCT
CSPG4	ACACGGTAGAGCAGGAGCTG
CSPG4	CACGGTAGAGCAGGAGCTGG
CSPG4	CTGGGGGTCAGTGCCTGCGC
CSPG4	GTCAGTGCCTGCGCTGGAGC
CSPG4	CTGCGCTGGAGCTGGCCCTG
CSPG4	TGCGCTGGAGCTGGCCCTGA
CSPG4	CTGAGGGTCTGACTGCTGAG
CSPG4	GGGTCTGACTGCTGAGTGGC
CSPG4	CTGACTGCTGAGTGGCTGGA
CSPG4	CTTCACTCAGGCAGAGGTAA
CSPG4	ACTTCACTCAGGCAGAGGTA
CSPG4	GGTGAACTTCACTCAGGCAG
CSPG4	GGCCCTGGTGAACTTCACTC
CSPG4	GGACAGCACAGGGGAGGCCC
CSPG4	CCAGCAGGACAGCACAGGGG
CSPG4	CGCCCAGCAGGACAGCACAG
CSPG4	ACGCCCAGCAGGACAGCACA
CSPG4	CACGCCCAGCAGGACAGCAC
CSPG4	CCGGCTGTTCCACGCCCAGC
CSPG4	TGCGGGGCCCCCAGCTAGGC
CSPG4	GTGGTGCGGGGCCCCCAGCT
CSPG4	CTGCTCTACCGTGTGGTGCG
CSPG4	CCTGCTCTACCGTGTGGTGC
CSPG4	TCCTGCTCTACCGTGTGGTG
CSPG4	CCAGCTCCTGCTCTACCGTG
CSPG4	CTCAGGGCCAGCTCCAGCGC
CSPG4	ACTCAGCAGTCAGACCCTCA
CSPG4	CACTCAGCAGTCAGACCCTC
CSPG4	TTGGGCCCTTACCTCTGCCT
CSPG4	CCCTTACCTCTGCCTGAGTG
CSPG4	TCTGCCTGAGTGAAGTTCAC
CSPG4	CTGTCCTGCTGGGCGTGGAA
CSPG4	TGGGCGTGGAACAGCCGGCC
CSPG4	GGGGGCCCCGCACCACACGG
CSPG4	GGGCCCCGCACCACACGGTA
CSPG4	CCCCGCACCACACGGTAGAG
CSPG4	CGCACCACACGGTAGAGCAG
CSPG4	GTAGAGCAGGAGCTGGGGGT
CSPG4	GGGGGTCAGTGCCTGCGCTG
CSPG4	CCTGCGCTGGAGCTGGCCCT
CSPG4	GCCCTGAGGGTCTGACTGCT
CSPG4	AGTGGCTGGACGGACCCTGC
CSPG4	TGGCTGGACGGACCCTGCCA
CSPG4	AACTTCACTCAGGCAGAGGT
CSPG4	TGGTGAACTTCACTCAGGCA
CSPG4	CCTGGTGAACTTCACTCAGG
CSPG4	AGGCCCTGGTGAACTTCACT
CSPG4	CCCAGCAGGACAGCACAGGG
CSPG4	CCACGCCCAGCAGGACAGCA
CSPG4	CTGTTCCACGCCCAGCAGGA
CSPG4	GCCGGCTGTTCCACGCCCAG
CSPG4	TAGGCCGGCTGTTCCACGCC
CSPG4	TGTGGTGCGGGGCCCCCAGC
CSPG4	ACCGTGTGGTGCGGGGCCCC
CSPG4	CCAGCGCAGGCACTGACCCC
CSPG4	CCTCAGGGCCAGCTCCAGCG
CSPG4	CAGACCCTCAGGGCCAGCTC
CSPG4	AGCAGTCAGACCCTCAGGGC
CSPG4	CCACTCAGCAGTCAGACCCT
CSPG4	CCGTCCAGCCACTCAGCAGT
CSPG4	GGGTCCGTCCAGCCACTCAG
CSPG4	GCAGGGTCCGTCCAGCCACT
CSPG4	TGCCTCTGGCAGGGTCCGTC
CSPG4	CCATGATCAGCACACCCACC
CSPG4	CATGATCAGCACACCCACCT
CSPG4	CTGGGCAGACAGTCAGTGTC
CSPG4	TCTGGCTGCCCTTCAGCGAG
CSPG4	GCGAGAGGAGCACTTGCTTC
CSPG4	CGAGAGGAGCACTTGCTTCT
CSPG4	CTTGCTTCTGGGCCGTCACT
CSPG4	CGTCACTCGGAAGAAGTGTC
CSPG4	GTCACTCGGAAGAAGTGTCC
CSPG4	TCACTCGGAAGAAGTGTCCG
CSPG4	CACTCGGAAGAAGTGTCCGG
CSPG4	AAGTGTGCTCGCCGTCAGAG
CSPG4	TGTGCTCGCCGTCAGAGAGG
CSPG4	CGCCGTCAGAGAGGCGGAAG
CSPG4	GGAAGCGGAAGCCTCCATCC
CSPG4	GAAGCGGAAGCCTCCATCCA
CSPG4	AGCCTCCATCCAGGGTTCCT
CSPG4	GCCTCCATCCAGGGTTCCTG
CSPG4	CATCCAGGGTTCCTGGGGAC
CSPG4	CACTGACTGTCTGCCCAGGT
CSPG4	ACACTGACTGTCTGCCCAGG
CSPG4	CAGACACTGACTGTCTGCCC
CSPG4	CAAGTGCTCCTCTCGCTGAA
CSPG4	GCAAGTGCTCCTCTCGCTGA
CSPG4	CGGACACTTCTTCCGAGTGA
CSPG4	GACGGCGAGCACACTTCCCC
CSPG4	TTCCGCTTCCGCCTCTCTGA
CSPG4	TCCCCAGGAACCCTGGATGG
CSPG4	CTGTCCCCAGGAACCCTGGA
CSPG4	GCCCCTGTCCCCAGGAACCC
CSPG4	GACCCAATGCCCCTGTCCCC
CSPG4	AGCACACCCACCTGGGCAGA
CSPG4	CACCCACCTGGGCAGACAGT
CSPG4	GTCAGTGTCTGGCTGCCCTT
CSPG4	GTGTCTGGCTGCCCTTCAGC
CSPG4	GTCTGGCTGCCCTTCAGCGA
CSPG4	TGGCTGCCCTTCAGCGAGAG
CSPG4	GCTTCTGGGCCGTCACTCGG
CSPG4	TCTGGGCCGTCACTCGGAAG
CSPG4	TCGGAAGAAGTGTCCGGGGG
CSPG4	GGGGGAAGTGTGCTCGCCGT
CSPG4	GGGAAGTGTGCTCGCCGTCA
CSPG4	GAAGTGTGCTCGCCGTCAGA
CSPG4	GCTCGCCGTCAGAGAGGCGG
CSPG4	CGTCAGAGAGGCGGAAGCGG
CSPG4	CGGAAGCGGAAGCCTCCATC
CSPG4	CCAGACACTGACTGTCTGCC
CSPG4	TCCTCTCGCTGAAGGGCAGC
CSPG4	GTGCTCCTCTCGCTGAAGGG
CSPG4	AGCAAGTGCTCCTCTCGCTG
CSPG4	CCGAGTGACGGCCCAGAAGC
CSPG4	TCTTCCGAGTGACGGCCCAG
CSPG4	ACTTCTTCCGAGTGACGGCC
CSPG4	TTCCCCCGGACACTTCTTCC
CSPG4	GCTTCCGCCTCTCTGACGGC
CSPG4	GTCCCCAGGAACCCTGGATG
CSPG4	GCACGAGCCCGCCGTCCAGC
CSPG4	CACGAGCCCGCCGTCCAGCT
CSPG4	AAGCTGCGCACCTCAGTGCC
CSPG4	CAGCACTACCCGCCCGTTGC
CSPG4	AGCACTACCCGCCCGTTGCT
CSPG4	CCCGTTGCTGGGCTGCTCGA
CSPG4	GTGCTCCTCAGAGCCTCCGC
CSPG4	TGCTCCTCAGAGCCTCCGCA
CSPG4	CCTCAGAGCCTCCGCAGGGA
CSPG4	CTCAGAGCCTCCGCAGGGAT
CSPG4	CTCCGCAGGGATGGGCGCAG
CSPG4	CAGTGGCCCCCTCCCACATC
CSPG4	AGTGGCCCCCTCCCACATCT
CSPG4	TGCTGTTCTCACACAGAGGT
CSPG4	GTGCTGTTCTCACACAGAGG
CSPG4	CTCGTGCTGTTCTCACACAG
CSPG4	CGCAGGCCCAGCTGGACGGC
CSPG4	ACGCAGGCCCAGCTGGACGG
CSPG4	TTCACGCAGGCCCAGCTGGA
CSPG4	CAGCTTCACGCAGGCCCAGC
CSPG4	TGAGGTGCGCAGCTTCACGC
CSPG4	GCGGGGGGCGCCGGGCACTG
[truncated: 2,649 more rows]
