# Supplementary material for: PASTMUS: mapping functional elements at single amino acid resolution in human cells
Source: Genome Biol. 2019 Dec 16;20:279. doi: 10.1186/s13059-019-1897-7 (PMC6913009; doi:10.1186/s13059-019-1897-7)
Supplement: Supplementary file 6 — Additional file 6: Table S6. Essential scores of amino acids from six proteins through PASTMUS. [file 13059_2019_1897_MOESM6_ESM.xlsx]

## Sheet: ANTXR1
Ranking	Essential score	Amino acid
1	2.204	342
2	2.14383	294
3	1.93535	316
4	1.83638	344
5	1.75139	102
6	1.74778	323
7	1.72145	191
8	1.67936	29
9	1.61979	345
10	1.60659	170
11	1.59275	341
12	1.57641	72
13	1.57518	301
14	1.56867	475
15	1.55868	169
16	1.52392	125
17	1.40487	454
18	1.39968	71
19	1.36183	65
20	1.35648	304
21	1.28312	346
22	1.26225	271
23	1.24577	201
24	1.23062	60
25	1.21868	231
26	1.20722	98
27	1.20399	340
28	1.20252	562
29	1.19315	272
30	1.16776	59
31	1.16716	66
32	1.15462	124
33	1.15337	508
34	1.15337	509
35	1.15219	200
36	1.13165	67
37	1.12321	61
38	1.1204	241
39	1.10263	93
40	1.09472	158
41	1.0938	343
42	1.07924	321
43	1.074	320
44	1.06087	77
45	1.0548	305
46	1.04258	253
47	1.03952	190
48	1.03155	69
49	1.03078	300
50	1.01141	68
51	1.00759	232
52	1.00664	120
53	1.00083	103
54	0.997368	230
55	0.983321	112
56	0.980564	194
57	0.976649	337
58	0.971087	113
59	0.968827	299
60	0.961567	334
61	0.956695	239
62	0.954772	192
63	0.952681	123
64	0.952215	242
65	0.946764	70
66	0.935334	88
67	0.927502	252
68	0.92533	79
69	0.921591	176
70	0.915465	73
71	0.915019	57
72	0.905333	309
73	0.903879	193
74	0.900248	76
75	0.89934	171
76	0.896428	84
77	0.890007	539
78	0.890007	540
79	0.890007	542
80	0.885938	541
81	0.884062	238
82	0.881013	233
83	0.872604	172
84	0.867224	17
85	0.866393	332
86	0.86566	243
87	0.863404	333
88	0.849187	240
89	0.847572	107
90	0.846752	251
91	0.844702	105
92	0.843975	89
93	0.837425	83
94	0.82925	465
95	0.826605	85
96	0.825353	106
97	0.82525	293
98	0.814484	122
99	0.811455	111
100	0.807119	16
101	0.803569	97
102	0.798634	273
103	0.798119	101
104	0.797996	82
105	0.79607	202
106	0.794744	78
107	0.790027	46
108	0.789995	317
109	0.789127	306
110	0.786982	96
111	0.781113	310
112	0.779603	250
113	0.778615	315
114	0.776743	40
115	0.772287	95
116	0.771006	264
117	0.767606	108
118	0.760925	110
119	0.760473	214
120	0.760214	64
121	0.759247	263
122	0.757688	48
123	0.755713	311
124	0.755344	215
125	0.754742	244
126	0.750234	39
127	0.746031	87
128	0.741714	335
129	0.741532	90
130	0.737491	339
131	0.734535	331
132	0.718936	274
133	0.718006	303
134	0.717272	463
135	0.71721	104
136	0.716024	464
137	0.712505	121
138	0.709504	115
139	0.707571	136
140	0.706315	58
141	0.706133	144
142	0.698541	52
143	0.696098	326
144	0.694587	41
145	0.691796	462
146	0.686834	325
147	0.68585	297
148	0.683424	49
149	0.683193	165
150	0.678069	229
151	0.674783	116
152	0.667892	295
153	0.667528	209
154	0.667278	114
155	0.665073	47
156	0.661428	137
157	0.659439	109
158	0.651514	38
159	0.646383	262
160	0.645728	219
161	0.644108	92
162	0.633119	53
163	0.632481	117
164	0.629263	208
165	0.625322	149
166	0.625096	155
167	0.62328	223
168	0.617853	18
169	0.61704	126
170	0.612607	308
171	0.608704	135
172	0.602462	54
173	0.601712	324
174	0.598994	222
175	0.598811	24
176	0.598665	94
177	0.592003	270
178	0.591548	298
179	0.590101	143
180	0.589785	25
181	0.580926	283
182	0.579581	330
183	0.575322	210
184	0.573149	42
185	0.571415	145
186	0.570413	63
187	0.567105	50
188	0.563429	249
189	0.562912	327
190	0.561906	177
191	0.559497	81
192	0.558448	430
193	0.558448	431
194	0.558391	75
195	0.558125	474
196	0.55641	2
197	0.549442	338
198	0.546287	275
199	0.543493	286
200	0.541368	100
201	0.539398	307
202	0.538156	86
203	0.535549	185
204	0.526851	287
205	0.525678	265
206	0.524858	1
207	0.521321	392
208	0.519315	156
209	0.518271	26
210	0.516161	203
211	0.514761	328
212	0.513026	148
213	0.512607	56
214	0.512376	221
215	0.509534	296
216	0.507404	91
217	0.505466	44
218	0.500061	23
219	0.492031	21
220	0.4889	248
221	0.487645	254
222	0.485463	234
223	0.484546	150
224	0.474207	246
225	0.470416	336
226	0.469202	220
227	0.466373	45
228	0.46435	319
229	0.464289	184
230	0.458066	178
231	0.456542	27
232	0.454407	118
233	0.451914	74
234	0.448921	146
235	0.447768	22
236	0.442172	261
237	0.441228	128
238	0.439925	189
239	0.43756	408
240	0.436494	247
241	0.434988	460
242	0.432978	51
243	0.431338	302
244	0.42174	142
245	0.420648	216
246	0.419234	99
247	0.416328	62
248	0.414581	228
249	0.411003	458
250	0.409296	459
251	0.407942	245
252	0.400015	127
253	0.396716	255
254	0.388046	400
255	0.386264	398
256	0.384873	186
257	0.376968	312
258	0.376284	166
259	0.375729	195
260	0.374764	461
261	0.373106	399
262	0.368342	322
263	0.36608	119
264	0.36357	30
265	0.363387	292
266	0.362063	55
267	0.355837	360
268	0.353263	284
269	0.349988	153
270	0.349354	401
271	0.34818	196
272	0.346163	173
273	0.34573	43
274	0.344505	167
275	0.342459	314
276	0.340512	188
277	0.330479	402
278	0.330195	204
279	0.329392	256
280	0.328509	227
281	0.328223	224
282	0.327809	207
283	0.324851	409
284	0.324847	257
285	0.322875	168
286	0.322149	213
287	0.320104	347
288	0.317054	80
289	0.315401	180
290	0.306037	154
291	0.303023	181
292	0.298526	205
293	0.295487	151
294	0.294984	217
295	0.29392	407
296	0.291306	258
297	0.285769	28
298	0.281053	551
299	0.279603	141
300	0.278119	266
301	0.276861	187
302	0.276262	147
303	0.273044	160
304	0.273044	161
305	0.271978	313
306	0.270906	179
307	0.268105	163
308	0.264584	199
309	0.261183	164
310	0.259543	267
311	0.258529	259
312	0.253898	260
313	0.252733	212
314	0.24649	134
315	0.245625	291
316	0.242392	35
317	0.238438	175
318	0.237277	372
319	0.233777	348
320	0.232038	457
321	0.229067	456
322	0.226958	329
323	0.223569	3
324	0.223507	157
325	0.219223	487
326	0.219223	488
327	0.214745	19
328	0.213889	371
329	0.20891	13
330	0.208418	288
331	0.205476	12
332	0.20483	413
333	0.195585	414
334	0.19463	285
335	0.194187	197
336	0.192534	37
337	0.191845	206
338	0.190527	225
339	0.185672	20
340	0.172743	282
341	0.170816	7
342	0.170367	420
343	0.170367	421
344	0.170304	129
345	0.169643	174
346	0.168587	318
347	0.167475	473
348	0.160687	451
349	0.157355	139
350	0.1549	211
351	0.149932	8
352	0.149764	131
353	0.149764	132
354	0.148107	10
355	0.14665	15
356	0.143756	476
357	0.142512	152
358	0.13712	9
359	0.135238	276
360	0.132826	433
361	0.132826	434
362	0.131063	269
363	0.128682	6
364	0.126314	183
365	0.126118	14
366	0.125008	159
367	0.124657	281
368	0.115983	4
369	0.115165	34
370	0.115073	130
371	0.114845	162
372	0.114119	138
373	0.113046	349
374	0.109767	428
375	0.108806	373
376	0.108754	558
377	0.106124	418
378	0.103351	361
379	0.100397	198
380	0.0963873	471
381	0.0963873	472
382	0.0958548	11
383	0.0955054	455
384	0.095003	405
385	0.0946973	289
386	0.0931302	357
387	0.0923408	268
388	0.0914264	410
389	0.0914264	411
390	0.090677	5
391	0.0901802	494
392	0.089975	412
393	0.0899385	393
394	0.0898046	375
395	0.0854923	403
396	0.0851941	36
397	0.085024	140
398	0.0846822	381
399	0.0846822	382
400	0.0821497	33
401	0.0817969	443
402	0.0806838	290
403	0.0744595	384
404	0.0744595	385
405	0.0744595	386
406	0.0739156	367
407	0.073319	406
408	0.0721372	391
409	0.0701515	133
410	0.0701515	182
411	0.0701515	218
412	0.0701515	226
413	0.0701515	237
414	0.0701515	277
415	0.0701515	278
416	0.0701515	279
417	0.0701515	280
418	0.0701515	352
419	0.0701515	353
420	0.0701515	354
421	0.0701515	365
422	0.0701515	368
423	0.0701515	369
424	0.0701515	370
425	0.0701515	374
426	0.0701515	377
427	0.0701515	378
428	0.0701515	379
429	0.0701515	380
430	0.0701515	383
431	0.0701515	394
432	0.0701515	395
433	0.0701515	397
434	0.0701515	415
435	0.0701515	416
436	0.0701515	417
437	0.0701515	422
438	0.0701515	423
439	0.0701515	424
440	0.0701515	425
441	0.0701515	426
442	0.0701515	432
443	0.0701515	435
444	0.0701515	439
445	0.0701515	441
446	0.0701515	445
447	0.0701515	446
448	0.0701515	447
449	0.0701515	448
450	0.0701515	453
451	0.0701515	466
452	0.0701515	467
453	0.0701515	468
454	0.0701515	469
455	0.0701515	470
456	0.0701515	477
457	0.0701515	478
458	0.0701515	479
459	0.0701515	480
460	0.0701515	481
461	0.0701515	482
462	0.0701515	483
463	0.0701515	484
464	0.0701515	485
465	0.0701515	486
466	0.0701515	490
467	0.0701515	491
468	0.0701515	492
469	0.0701515	493
470	0.0701515	495
471	0.0701515	496
472	0.0701515	497
473	0.0701515	498
474	0.0701515	499
475	0.0701515	500
476	0.0701515	501
477	0.0701515	502
478	0.0701515	503
479	0.0701515	504
480	0.0701515	505
481	0.0701515	506
482	0.0701515	510
483	0.0701515	511
484	0.0701515	512
485	0.0701515	513
486	0.0701515	515
487	0.0701515	517
488	0.0701515	519
489	0.0701515	520
490	0.0701515	521
491	0.0701515	522
492	0.0701515	523
493	0.0701515	524
494	0.0701515	525
495	0.0701515	526
496	0.0701515	527
497	0.0701515	528
498	0.0701515	529
499	0.0701515	530
500	0.0701515	531
501	0.0701515	532
502	0.0701515	533
503	0.0701515	534
504	0.0701515	535
505	0.0701515	536
506	0.0701515	537
507	0.0701515	538
508	0.0701515	543
509	0.0701515	544
510	0.0701515	546
511	0.0701515	547
512	0.0701515	548
513	0.0701515	549
514	0.0701515	550
515	0.0701515	552
516	0.0701515	553
517	0.0701515	554
518	0.0701515	555
519	0.0701515	556
520	0.0701515	557
521	0.0701515	559
522	0.0701515	560
523	0.0701515	561
524	0.0701515	563
525	0.0701515	564
526	0.0701515	565
527	0.0699158	404
528	0.068605	427
529	0.065787	419
530	0.0607264	362
531	0.0458374	366
532	0.0455261	376
533	0.045227	32
534	0.0444801	31
535	0.0305422	442
536	0.0224855	389
537	0.0214597	396
538	0.0206946	390
539	0.0203812	355
540	0.0200767	388
541	0.0198511	235
542	0.0194511	438
543	0.0193968	356
544	0.0191816	452
545	0.0189069	449
546	0.0188761	429
547	0.0186266	387
548	0.017282	489
549	0.0165396	437
550	0.0160922	358
551	0.0156373	440
552	0.0155475	444
553	0.015389	363
554	0.0153197	450
555	0.0153114	351
556	0.0151503	236
557	0.0150175	436
558	0.0148207	514
559	0.0147846	350
560	0.0143859	507
561	0.0142491	364
562	0.014214	545
563	0.0141194	359
564	0.0140556	518
565	0.0140013	516

## Sheet: CSPG4
Ranking	Essential score	Amino acid
1	3.2054	1846
2	2.75342	780
3	2.55821	605
4	2.54945	1986
5	2.40638	533
6	2.36553	1990
7	2.34046	1853
8	2.32395	1852
9	2.32325	2056
10	2.30647	1849
11	2.29343	2121
12	2.27757	545
13	2.26823	1595
14	2.25806	707
15	2.23362	2071
16	2.22636	501
17	2.20594	269
18	2.20487	2043
19	2.20209	512
20	2.18135	1987
21	2.15722	371
22	2.14914	486
23	2.14912	1518
24	2.14811	1943
25	2.09998	2243
26	2.09998	2244
27	2.06814	749
28	2.05928	2100
29	2.05812	1866
30	2.04499	1865
31	2.00821	442
32	2.00713	1690
33	2.00649	1989
34	2.00109	145
35	2.00101	2155
36	1.99893	1721
37	1.99841	1895
38	1.97989	2026
39	1.97295	1835
40	1.96538	467
41	1.96371	2007
42	1.95784	1899
43	1.93774	1956
44	1.92855	2006
45	1.92731	2039
46	1.91204	1701
47	1.89781	2048
48	1.89611	1816
49	1.88931	1953
50	1.88531	2074
51	1.88289	587
52	1.88216	91
53	1.87934	1663
54	1.87304	1649
55	1.86651	2159
56	1.85272	876
57	1.83726	1932
58	1.8301	128
59	1.82903	127
60	1.82329	2001
61	1.82308	2027
62	1.82216	2203
63	1.82159	1272
64	1.81804	322
65	1.81693	2067
66	1.81387	1967
67	1.81244	1981
68	1.80322	1982
69	1.80237	2215
70	1.77407	2005
71	1.77153	307
72	1.77153	308
73	1.76111	703
74	1.75788	2160
75	1.75706	538
76	1.75602	2068
77	1.74536	1822
78	1.74465	1968
79	1.73621	254
80	1.73269	64
81	1.72288	394
82	1.72222	1996
83	1.72051	1637
84	1.69875	595
85	1.69402	433
86	1.69181	2073
87	1.68867	2029
88	1.68643	316
89	1.68413	1924
90	1.67484	557
91	1.67484	558
92	1.67203	682
93	1.6717	2062
94	1.67038	502
95	1.66453	683
96	1.66357	315
97	1.66291	2247
98	1.66195	2246
99	1.66063	1414
100	1.64227	257
101	1.62992	2025
102	1.62802	2002
103	1.62137	2008
104	1.60018	510
105	1.59908	544
106	1.59009	1894
107	1.58998	2105
108	1.58945	1282
109	1.58499	221
110	1.5817	1101
111	1.58084	296
112	1.58084	297
113	1.57842	1950
114	1.5784	2031
115	1.57766	702
116	1.57588	663
117	1.57588	664
118	1.57559	2122
119	1.57488	2030
120	1.56941	161
121	1.55986	94
122	1.55986	95
123	1.54299	2146
124	1.54245	1777
125	1.54245	1778
126	1.54141	279
127	1.53631	678
128	1.52921	733
129	1.52921	734
130	1.52889	1436
131	1.52813	1435
132	1.52663	487
133	1.52524	2272
134	1.52385	2273
135	1.5234	1979
136	1.52055	2157
137	1.51767	2145
138	1.50511	2017
139	1.49782	498
140	1.48714	1491
141	1.48422	1978
142	1.47379	379
143	1.47379	380
144	1.47356	2042
145	1.46991	462
146	1.46843	1885
147	1.4684	233
148	1.46826	232
149	1.45654	457
150	1.45393	2156
151	1.44893	1847
152	1.44792	140
153	1.44481	2024
154	1.44071	139
155	1.42984	1917
156	1.42984	1918
157	1.42872	1988
158	1.42336	2144
159	1.42166	464
160	1.41523	2123
161	1.41207	2012
162	1.41133	463
163	1.41086	633
164	1.41086	634
165	1.40767	2287
166	1.40735	1848
167	1.40695	2000
168	1.40646	2013
169	1.40489	1952
170	1.40381	1954
171	1.40079	1951
172	1.40021	2075
173	1.39497	1003
174	1.38889	2269
175	1.38889	2270
176	1.38383	534
177	1.38107	566
178	1.37964	934
179	1.37782	935
180	1.37605	2101
181	1.37491	159
182	1.36852	1985
183	1.36836	1331
184	1.36453	2040
185	1.36041	2016
186	1.35971	1975
187	1.35969	144
188	1.3567	1717
189	1.35292	2130
190	1.3508	456
191	1.34683	1716
192	1.34403	1805
193	1.34207	1734
194	1.34178	1974
195	1.33502	1900
196	1.33128	89
197	1.33028	1901
198	1.32665	1817
199	1.32665	1818
200	1.32606	1855
201	1.32068	513
202	1.3202	1244
203	1.31825	2061
204	1.318	543
205	1.3141	2189
206	1.31385	2066
207	1.30555	2190
208	1.30504	760
209	1.2996	2009
210	1.29838	2158
211	1.2971	1647
212	1.2933	2018
213	1.28622	446
214	1.28622	447
215	1.28227	278
216	1.27883	2028
217	1.27784	741
218	1.27639	1665
219	1.27333	1790
220	1.27211	1779
221	1.27211	1780
222	1.27177	1500
223	1.27077	1824
224	1.27049	461
225	1.26814	673
226	1.26202	518
227	1.25827	756
228	1.25824	61
229	1.25684	1854
230	1.2483	256
231	1.24282	2041
232	1.24259	62
233	1.24097	455
234	1.24074	2038
235	1.23932	429
236	1.23508	430
237	1.23504	2107
238	1.23504	2108
239	1.23486	927
240	1.23486	928
241	1.2279	299
242	1.22134	1332
243	1.2167	2010
244	1.21664	551
245	1.21569	472
246	1.2153	2069
247	1.21295	280
248	1.21269	767
249	1.21253	768
250	1.21238	542
251	1.21021	2120
252	1.20807	1567
253	1.20766	2119
254	1.20488	483
255	1.20488	484
256	1.20462	188
257	1.19622	363
258	1.19601	2060
259	1.19389	588
260	1.19045	658
261	1.18927	362
262	1.18829	158
263	1.1855	1873
264	1.17971	506
265	1.1794	517
266	1.17836	2218
267	1.17615	505
268	1.17473	1909
269	1.17446	1910
270	1.16876	500
271	1.16782	1907
272	1.16314	1878
273	1.16052	360
274	1.16004	361
275	1.15875	600
276	1.15875	601
277	1.15673	1861
278	1.15591	1825
279	1.15591	1826
280	1.15479	189
281	1.15445	687
282	1.15445	688
283	1.15138	185
284	1.15138	186
285	1.15024	2125
286	1.15024	2126
287	1.14155	1044
288	1.14155	1045
289	1.13879	1840
290	1.13196	1168
291	1.13196	1169
292	1.13083	1752
293	1.13054	1970
294	1.13052	1753
295	1.12981	2262
296	1.12975	52
297	1.12691	2263
298	1.12679	458
299	1.12521	116
300	1.12443	51
301	1.12102	1002
302	1.11505	1269
303	1.11463	399
304	1.11463	400
305	1.11363	2302
306	1.10974	2154
307	1.1087	1328
308	1.10774	2076
309	1.10655	358
310	1.10655	359
311	1.10635	503
312	1.10441	2015
313	1.10358	1992
314	1.10318	1977
315	1.10267	541
316	1.09983	696
317	1.09983	697
318	1.09919	1248
319	1.0991	2063
320	1.09618	1971
321	1.0959	641
322	1.09476	2205
323	1.09133	777
324	1.09102	286
325	1.08954	2229
326	1.08954	2230
327	1.08644	2227
328	1.08644	2228
329	1.08604	1329
330	1.08578	386
331	1.08578	387
332	1.08395	300
333	1.08134	1247
334	1.07708	115
335	1.07695	220
336	1.07476	1862
337	1.07474	761
338	1.07077	1877
339	1.06962	1683
340	1.06678	1735
341	1.06676	614
342	1.06676	615
343	1.06674	2064
344	1.06326	285
345	1.06003	743
346	1.05982	744
347	1.05584	2118
348	1.05447	1259
349	1.05099	475
350	1.05036	1966
351	1.0491	1356
352	1.04778	1022
353	1.04675	2057
354	1.04546	1733
355	1.04246	660
356	1.04246	661
357	1.0422	2217
358	1.042	454
359	1.03867	2044
360	1.03713	1957
361	1.03008	2058
362	1.02977	575
363	1.02977	576
364	1.02811	2003
365	1.0268	466
366	1.02612	453
367	1.02531	1860
368	1.02259	2220
369	1.02137	585
370	1.02137	586
371	1.02028	476
372	1.01877	1839
373	1.0183	1863
374	1.01122	973
375	1.00896	1574
376	1.00752	2206
377	0.999951	1430
378	0.999951	1431
379	0.998951	504
380	0.992147	916
381	0.992087	2147
382	0.991409	1921
383	0.988656	612
384	0.988656	613
385	0.98053	1993
386	0.975819	2077
387	0.972125	160
388	0.970743	49
389	0.968976	48
390	0.967987	1942
391	0.966976	2148
392	0.966135	1221
393	0.966135	1222
394	0.962183	468
395	0.962183	1707
396	0.960334	1568
397	0.957705	2078
398	0.956594	438
399	0.956528	2023
400	0.956272	2153
401	0.951896	440
402	0.951532	1301
403	0.951532	1302
404	0.948905	1628
405	0.948905	1629
406	0.947864	1614
407	0.947864	1615
408	0.944195	2316
409	0.94338	2286
410	0.941178	2315
411	0.937069	411
412	0.937069	412
413	0.936441	1941
414	0.933416	519
415	0.929679	2070
416	0.928289	560
417	0.924931	1128
418	0.924772	911
419	0.923855	567
420	0.922649	1949
421	0.921436	437
422	0.910856	1920
423	0.90774	722
424	0.90774	723
425	0.906396	642
426	0.906396	643
427	0.902938	1728
428	0.902118	1879
429	0.898834	1437
430	0.89815	1729
431	0.897103	1255
432	0.896599	21
433	0.895486	1348
434	0.894048	1438
435	0.891183	581
436	0.891183	582
437	0.890699	1841
438	0.886344	1706
439	0.885728	211
440	0.883656	312
441	0.883656	313
442	0.879969	2022
443	0.874945	1083
444	0.873255	1742
445	0.873255	1743
446	0.872335	2065
447	0.8669	1991
448	0.865972	20
449	0.865293	2080
450	0.865293	2081
451	0.863582	2301
452	0.857389	1888
453	0.857389	1889
454	0.857355	1955
455	0.856572	439
456	0.851719	709
457	0.851719	710
458	0.850656	326
459	0.850428	210
460	0.849164	327
461	0.847502	1845
462	0.844195	2149
463	0.838753	2004
464	0.835527	298
465	0.835478	1455
466	0.832804	1258
467	0.830264	2152
468	0.819039	441
469	0.81435	747
470	0.81435	748
471	0.810632	1684
472	0.808985	1980
473	0.806954	1672
474	0.80406	1983
475	0.803166	1459
476	0.803166	1460
477	0.79899	469
478	0.798535	1898
479	0.79406	253
480	0.789335	1172
481	0.786346	1029
482	0.784131	1851
483	0.774377	2111
484	0.774377	2112
485	0.770141	1671
486	0.769252	2161
487	0.763351	1080
488	0.759478	1152
489	0.759478	1153
490	0.755745	1079
491	0.754749	592
492	0.754449	978
493	0.754243	2219
494	0.752824	151
495	0.752824	152
496	0.752557	1082
497	0.748018	499
498	0.746524	1445
499	0.746524	1446
500	0.742228	824
501	0.741365	591
502	0.740875	1081
503	0.739425	561
504	0.739317	436
505	0.738148	1103
506	0.733938	2143
507	0.733488	1127
508	0.72907	1828
509	0.723938	117
510	0.720066	1827
511	0.713863	1031
512	0.712463	977
513	0.712331	443
514	0.707781	2014
515	0.706005	1965
516	0.703173	1326
517	0.699143	2277
518	0.699143	2278
519	0.697943	823
520	0.69759	239
521	0.69759	240
522	0.694841	1850
523	0.69467	1984
524	0.694645	762
525	0.689988	2312
526	0.689988	2313
527	0.686889	1864
528	0.68641	1940
529	0.686193	59
530	0.685954	1509
531	0.685954	1510
532	0.684419	1051
533	0.684419	1052
534	0.684335	1129
535	0.68313	1243
536	0.683072	1104
537	0.68294	497
538	0.682117	2051
539	0.680912	88
540	0.679974	1030
541	0.679746	1511
542	0.677253	2171
543	0.677253	2172
544	0.674862	99
545	0.674862	100
546	0.674295	1872
547	0.672595	1871
548	0.671498	1028
549	0.669563	508
550	0.668801	1534
551	0.668801	1535
552	0.66755	448
553	0.66755	449
554	0.664991	123
555	0.664434	1086
556	0.663573	676
557	0.663573	677
558	0.662058	2117
559	0.66172	1087
560	0.660809	1999
561	0.658739	759
562	0.655191	23
563	0.655092	1304
564	0.655029	2207
565	0.654913	1419
566	0.654913	1420
567	0.654872	2083
568	0.653597	2050
569	0.653342	1708
570	0.652624	2208
571	0.651079	124
572	0.650973	507
573	0.647959	532
574	0.646521	22
575	0.646198	1969
576	0.645888	259
577	0.645717	370
578	0.642966	260
579	0.642559	1200
580	0.642033	364
581	0.642033	365
582	0.636815	1078
583	0.6355	235
584	0.635334	531
585	0.634702	236
586	0.634467	1529
587	0.634467	1530
588	0.633258	1077
589	0.632553	205
590	0.632553	206
591	0.630213	1575
592	0.627946	58
593	0.62081	2087
594	0.620022	366
595	0.618446	1699
596	0.618446	1700
597	0.615436	2131
598	0.613474	763
599	0.612053	1602
600	0.612053	1603
601	0.611574	1600
602	0.611574	1601
603	0.611056	1562
604	0.610605	1199
605	0.609995	627
606	0.609995	628
607	0.609846	1834
608	0.607442	1674
609	0.607178	1094
610	0.605882	1923
611	0.6053	2204
612	0.602736	1773
613	0.602736	1774
614	0.597211	826
615	0.597211	827
616	0.597155	1305
617	0.59538	2102
618	0.59538	2103
619	0.594849	1130
620	0.593542	367
621	0.593371	1032
622	0.592842	1340
623	0.592842	1341
624	0.592725	118
625	0.587822	1424
626	0.587153	757
627	0.583982	479
628	0.580777	2296
629	0.580777	2297
630	0.580693	1870
631	0.578677	1867
632	0.577871	1118
633	0.577213	882
634	0.576037	1876
635	0.574716	2034
636	0.574716	2035
637	0.573274	972
638	0.573169	156
639	0.573169	157
640	0.572036	1310
641	0.56966	1413
642	0.56612	87
643	0.562366	1451
644	0.562362	509
645	0.562112	2053
646	0.561264	125
647	0.560395	317
648	0.559564	1295
649	0.558439	1452
650	0.556564	1403
651	0.556564	1404
652	0.555928	2088
653	0.555727	1378
654	0.551604	1722
655	0.550876	1100
656	0.550001	1117
657	0.549529	2151
658	0.548766	758
659	0.547692	877
660	0.546637	1972
661	0.545786	199
662	0.544713	1025
663	0.54198	1944
664	0.541854	881
665	0.540989	75
666	0.540101	1065
667	0.539712	2082
668	0.538003	108
669	0.537283	1570
670	0.537283	1571
671	0.536392	1922
672	0.534674	1251
673	0.531845	1507
674	0.530415	1764
675	0.528761	535
676	0.528376	1485
677	0.528376	1486
678	0.526863	474
679	0.526691	1252
680	0.526461	1675
681	0.52436	353
682	0.523652	1024
683	0.522371	354
684	0.522091	471
685	0.521822	511
686	0.520629	716
687	0.520061	1495
688	0.519594	1994
689	0.519594	1995
690	0.519038	2095
691	0.518263	2086
692	0.517574	1116
693	0.517066	1102
694	0.517065	2047
695	0.517038	1105
696	0.513558	960
697	0.511741	352
698	0.510105	289
699	0.510105	290
700	0.509677	355
701	0.507966	1506
702	0.507467	2085
703	0.507312	1496
704	0.507166	1294
705	0.505377	869
706	0.504154	2037
707	0.500567	959
708	0.49887	1027
709	0.498541	899
710	0.497794	109
711	0.495105	291
712	0.494275	2320
713	0.494275	2321
714	0.494095	868
715	0.492849	473
716	0.489474	2052
717	0.485587	1908
718	0.484029	714
719	0.48329	715
720	0.482081	979
721	0.481198	867
722	0.479957	1945
723	0.479382	1064
724	0.478453	708
725	0.474565	1096
726	0.474198	452
727	0.474075	830
728	0.473569	2162
729	0.472485	1333
730	0.472131	2170
731	0.472023	2245
732	0.471838	886
733	0.471537	76
734	0.471318	1750
735	0.471316	2019
736	0.470718	1242
737	0.469818	1749
738	0.469754	1148
739	0.469754	1149
740	0.469725	1084
741	0.469229	1161
742	0.469002	1897
743	0.468795	680
744	0.466869	801
745	0.466869	802
746	0.465786	2021
747	0.463197	577
748	0.460736	435
749	0.459536	1408
750	0.459498	1763
751	0.459498	1765
752	0.45941	1377
753	0.458596	1097
754	0.455213	1409
755	0.453965	1066
756	0.453868	281
757	0.449951	1059
758	0.448445	1933
759	0.447961	989
760	0.445457	905
761	0.44003	83
762	0.439159	242
763	0.438142	2179
764	0.438142	2180
765	0.438057	243
766	0.437934	536
767	0.437755	2150
768	0.436371	1998
769	0.435856	1215
770	0.434315	1934
771	0.433966	1911
772	0.433478	1021
773	0.432884	4
774	0.431593	1095
775	0.430664	546
776	0.430251	2084
777	0.426724	169
778	0.426724	170
779	0.426724	171
780	0.426414	1705
781	0.424817	1623
782	0.424057	1958
783	0.423661	2032
784	0.423518	29
785	0.422705	1627
786	0.421744	1630
787	0.4208	1440
788	0.4208	1441
789	0.419101	1099
790	0.418991	1880
791	0.417303	1732
792	0.416946	2055
793	0.413683	852
794	0.41297	1020
795	0.411851	2183
796	0.411851	2184
797	0.411308	1108
798	0.411053	779
799	0.410756	778
800	0.409717	584
801	0.407676	122
802	0.407456	1622
803	0.404629	444
804	0.404613	1976
805	0.403296	2163
806	0.402785	2096
807	0.402785	2097
808	0.402785	2098
809	0.401665	2036
810	0.396847	838
811	0.396798	1456
812	0.396264	1997
813	0.394942	5
814	0.394942	6
815	0.394795	516
816	0.392602	2054
817	0.391185	241
818	0.390204	107
819	0.390054	1517
820	0.389895	244
821	0.38909	1912
822	0.38595	855
823	0.3853	110
824	0.383226	1011
825	0.383226	1012
826	0.382503	1973
827	0.38217	1453
828	0.380066	1858
829	0.380066	1859
830	0.379271	1547
831	0.378984	2093
832	0.378984	2094
833	0.377462	1660
834	0.377462	1661
835	0.375963	1238
836	0.375905	1516
837	0.372767	1454
838	0.3726	1693
839	0.371283	1106
840	0.368289	1334
841	0.368168	245
842	0.367602	1694
843	0.36601	90
844	0.366008	1548
845	0.365545	1856
846	0.365525	1133
847	0.365525	1134
848	0.365471	2164
849	0.365471	2165
850	0.365043	1010
851	0.36422	2011
852	0.363434	1107
853	0.363156	1869
854	0.362111	1125
855	0.360414	1868
856	0.359901	1673
857	0.359764	11
858	0.359381	12
859	0.356387	306
860	0.356246	1504
861	0.355329	1881
862	0.35465	1171
863	0.354277	1624
864	0.350373	667
865	0.350373	668
866	0.350373	669
867	0.349538	693
868	0.349538	694
869	0.34877	282
870	0.348213	1131
871	0.348213	1132
872	0.347713	679
873	0.347584	112
874	0.346454	1695
875	0.345396	1245
876	0.344289	60
877	0.344141	113
878	0.343444	212
879	0.343444	213
880	0.342776	681
881	0.341869	130
882	0.341869	131
883	0.341284	844
884	0.341265	1948
885	0.341112	1303
886	0.338594	1875
887	0.338141	401
888	0.337686	520
889	0.335155	553
890	0.333282	2020
891	0.33293	1380
892	0.331761	1201
893	0.330878	1406
894	0.33049	1946
895	0.329459	1327
896	0.328154	1782
897	0.328154	1783
898	0.327092	692
899	0.325094	111
900	0.325064	2182
901	0.324909	1652
902	0.324875	1058
903	0.324568	1119
904	0.322266	1109
905	0.322266	1110
906	0.320679	2250
907	0.320679	2251
908	0.320679	2252
909	0.320679	2253
910	0.319752	225
911	0.319752	226
912	0.317988	1428
913	0.317988	1429
914	0.317757	1809
915	0.317757	1810
916	0.317757	1811
917	0.317757	1812
918	0.316216	2314
919	0.314527	402
920	0.314258	1249
921	0.313769	1963
922	0.313412	913
923	0.313412	914
924	0.311014	1192
925	0.309513	1422
926	0.309044	1379
927	0.308526	956
928	0.308526	957
929	0.307211	1009
930	0.306772	1013
931	0.304248	1493
932	0.303642	255
933	0.302976	1719
934	0.302712	764
935	0.302682	1634
936	0.302609	1434
937	0.302215	986
938	0.302215	987
939	0.299331	1479
940	0.299331	1480
941	0.297742	263
942	0.296855	1214
943	0.296785	1718
944	0.295709	1931
945	0.29505	1730
946	0.29505	1731
947	0.294677	1883
948	0.294677	1884
949	0.293419	892
950	0.29205	704
951	0.29205	706
952	0.290765	1296
953	0.28794	765
954	0.287887	1237
955	0.287721	1412
956	0.286648	1916
957	0.286141	896
958	0.286141	897
959	0.285996	1089
960	0.285996	1090
961	0.285925	700
962	0.285925	701
963	0.28568	878
964	0.285514	1589
965	0.285514	1590
966	0.284856	261
967	0.284856	264
968	0.281779	537
969	0.281776	1088
970	0.281506	1882
971	0.279555	119
972	0.279145	428
973	0.278993	2185
974	0.278993	2186
975	0.275618	1635
976	0.275294	755
977	0.275025	832
978	0.27496	2188
979	0.2739	1775
980	0.2739	1776
981	0.273737	711
982	0.272538	640
983	0.270199	750
984	0.269824	1180
985	0.269824	1181
986	0.268614	751
987	0.268614	752
988	0.268051	1057
989	0.267682	893
990	0.266994	92
991	0.266262	1140
992	0.264028	705
993	0.263813	539
994	0.263813	540
995	0.263108	1620
996	0.263108	1621
997	0.262551	2319
998	0.262281	106
999	0.261405	1515
1000	0.258665	1874
1001	0.258284	689
1002	0.258284	690
1003	0.257724	1054
1004	0.256915	1594
1005	0.256423	1588
1006	0.255661	262
1007	0.255511	685
1008	0.255511	686
1009	0.255444	1651
1010	0.254833	141
1011	0.254752	2166
1012	0.25332	16
1013	0.25332	17
1014	0.252786	829
1015	0.252329	1892
1016	0.252329	1893
1017	0.250579	2169
1018	0.24983	962
1019	0.249689	14
1020	0.249689	15
1021	0.24947	1405
1022	0.248156	1176
1023	0.248156	1177
1024	0.247886	1349
1025	0.247674	514
1026	0.247674	515
1027	0.246575	1680
1028	0.246575	1681
1029	0.245581	831
1030	0.24506	1402
1031	0.241413	1026
1032	0.240504	944
1033	0.240504	945
1034	0.23982	277
1035	0.238314	1416
1036	0.238314	1417
1037	0.237697	1198
1038	0.23557	1929
1039	0.234437	712
1040	0.234437	713
1041	0.234315	865
1042	0.234315	866
1043	0.234055	137
1044	0.233826	717
1045	0.232859	138
1046	0.231719	1482
1047	0.231626	1038
1048	0.231535	992
1049	0.23145	1576
1050	0.23145	1577
1051	0.23145	1578
1052	0.229724	350
1053	0.22892	2059
1054	0.227429	1927
1055	0.227429	1928
1056	0.226098	1055
1057	0.225683	1709
1058	0.225666	1653
1059	0.225606	1141
1060	0.223713	1626
1061	0.22284	431
1062	0.222753	1475
1063	0.222753	1476
1064	0.222711	849
1065	0.222062	1111
1066	0.22202	404
1067	0.22202	405
1068	0.220173	1151
1069	0.219437	223
1070	0.219437	224
1071	0.218815	1762
1072	0.217787	283
1073	0.217753	1715
1074	0.216602	1115
1075	0.21604	963
1076	0.215689	619
1077	0.215689	620
1078	0.21139	919
1079	0.211086	1
1080	0.211086	2
1081	0.211086	3
1082	0.210485	1060
1083	0.210485	1061
1084	0.210325	120
1085	0.210198	425
1086	0.209459	753
1087	0.208232	1307
1088	0.208232	1308
1089	0.20782	426
1090	0.204627	1713
1091	0.204627	1714
1092	0.204241	1474
1093	0.203201	1382
1094	0.203177	766
1095	0.203148	192
1096	0.203148	193
1097	0.202853	593
1098	0.202691	1035
1099	0.202691	1036
1100	0.200757	1325
1101	0.19968	887
1102	0.198755	495
1103	0.198755	496
1104	0.196927	53
1105	0.196867	775
1106	0.196867	776
1107	0.196454	1217
1108	0.195291	1740
1109	0.194626	323
1110	0.194388	782
1111	0.194219	998
1112	0.194219	999
1113	0.192613	1047
1114	0.192613	1048
1115	0.192613	1049
1116	0.192613	1050
1117	0.192246	351
1118	0.191695	1667
1119	0.190867	1383
1120	0.190802	932
1121	0.190802	933
1122	0.19004	1156
1123	0.19004	1157
1124	0.18991	1344
1125	0.18991	1345
1126	0.188761	1070
1127	0.188761	1071
1128	0.186973	1239
1129	0.186973	1240
1130	0.186225	56
1131	0.186225	57
1132	0.184441	1306
1133	0.183806	995
1134	0.183806	996
1135	0.183159	1625
1136	0.182234	1150
1137	0.180995	1262
1138	0.180995	1263
1139	0.180897	2209
1140	0.180897	2210
1141	0.180637	639
1142	0.180437	38
1143	0.179467	1231
1144	0.179467	1232
1145	0.178683	770
1146	0.178683	771
1147	0.178683	772
1148	0.177148	2092
1149	0.177138	1190
1150	0.176698	1000
1151	0.176698	1001
1152	0.175856	2141
1153	0.175856	2142
1154	0.175335	990
1155	0.17495	39
1156	0.174255	1390
1157	0.17321	1829
1158	0.172281	841
1159	0.172281	842
1160	0.170137	521
1161	0.169782	2257
1162	0.169782	2258
1163	0.167977	328
1164	0.167977	329
1165	0.167837	2129
1166	0.167774	1789
1167	0.167565	1034
1168	0.166853	202
1169	0.166853	203
1170	0.165667	1788
1171	0.16526	1477
1172	0.165074	920
1173	0.163557	1691
1174	0.163124	1392
1175	0.163103	1370
1176	0.163048	175
1177	0.162377	578
1178	0.162377	579
1179	0.161071	1337
1180	0.159565	1666
1181	0.159376	481
1182	0.158281	891
1183	0.156841	494
1184	0.156148	166
1185	0.155614	2248
1186	0.155539	1759
1187	0.155229	482
1188	0.154623	951
1189	0.153975	930
1190	0.153881	1450
1191	0.15351	940
1192	0.15351	941
1193	0.152436	1216
1194	0.15167	176
1195	0.15167	177
1196	0.151399	324
1197	0.15108	783
1198	0.150421	602
1199	0.149055	819
1200	0.148478	2303
1201	0.148478	2304
1202	0.14822	2124
1203	0.146423	1758
1204	0.145227	1250
1205	0.144719	1760
1206	0.143524	1093
1207	0.141634	147
1208	0.141634	148
1209	0.141017	1322
1210	0.141017	1323
1211	0.140448	1566
1212	0.140402	1550
1213	0.140402	1551
1214	0.140402	1552
1215	0.140323	1158
1216	0.140323	1159
1217	0.138727	105
1218	0.137892	861
1219	0.137892	862
1220	0.137416	1593
1221	0.136375	1756
1222	0.136255	1351
1223	0.136255	1352
1224	0.13562	1266
1225	0.135416	731
1226	0.135416	732
1227	0.134954	218
1228	0.134954	219
1229	0.133861	1120
1230	0.133845	73
1231	0.133845	74
1232	0.133573	522
1233	0.133573	523
1234	0.133475	50
1235	0.133461	174
1236	0.132697	1806
1237	0.132399	921
1238	0.132399	922
1239	0.132087	530
1240	0.131537	1432
1241	0.131537	1433
1242	0.131526	1497
1243	0.131526	1498
1244	0.13108	1757
1245	0.13106	1293
1246	0.130888	32
1247	0.130819	1126
1248	0.129601	754
1249	0.12958	554
1250	0.12958	555
1251	0.12927	1191
1252	0.128829	562
1253	0.128829	563
1254	0.127735	1761
1255	0.126294	2116
1256	0.12622	807
1257	0.12622	808
1258	0.126165	1227
1259	0.126165	1228
1260	0.125948	1842
1261	0.125461	339
1262	0.125313	1407
1263	0.125033	674
1264	0.125033	675
1265	0.124607	1033
1266	0.124226	274
1267	0.124226	275
1268	0.124217	1559
1269	0.124217	1560
1270	0.123951	1139
1271	0.123778	1670
1272	0.122592	173
1273	0.122591	63
1274	0.120472	1664
1275	0.120022	1843
1276	0.120022	1844
1277	0.11952	918
1278	0.11939	1391
1279	0.118278	1098
1280	0.117999	1173
1281	0.117999	1174
1282	0.117999	1175
1283	0.117865	1791
1284	0.117789	1261
1285	0.117176	1913
1286	0.117176	1914
1287	0.117176	1915
1288	0.117148	1267
1289	0.116867	1522
1290	0.116867	1523
1291	0.116867	1524
1292	0.116719	1469
1293	0.116719	1470
1294	0.116719	1471
1295	0.116091	36
1296	0.116091	37
1297	0.116064	552
1298	0.116037	784
1299	0.116037	785
1300	0.116037	786
1301	0.116037	787
1302	0.115968	817
1303	0.115968	818
1304	0.115881	742
1305	0.115823	1369
1306	0.115576	77
1307	0.115575	1935
1308	0.11534	1925
1309	0.115191	134
1310	0.115191	135
1311	0.115191	136
1312	0.115045	459
1313	0.115028	981
1314	0.115028	982
1315	0.114692	1751
1316	0.114656	1487
1317	0.114482	1906
1318	0.114395	1484
1319	0.11438	1754
1320	0.11438	1755
1321	0.114342	1555
1322	0.114342	1556
1323	0.114342	1557
1324	0.11406	10
1325	0.113947	178
1326	0.113886	432
1327	0.11377	234
1328	0.113697	480
1329	0.113547	2231
1330	0.113375	1203
1331	0.113375	1204
1332	0.113375	1205
1333	0.113314	1820
1334	0.113314	1821
1335	0.113283	931
1336	0.113256	821
1337	0.11307	875
1338	0.113061	133
1339	0.112952	13
1340	0.112675	1462
1341	0.112675	1463
1342	0.112675	1464
1343	0.112604	382
1344	0.112604	383
1345	0.112604	384
1346	0.1123	1685
1347	0.1123	1686
1348	0.112285	423
1349	0.112241	740
1350	0.111826	906
1351	0.111826	907
1352	0.111807	287
1353	0.111807	288
1354	0.111602	610
1355	0.111602	611
1356	0.111492	1188
1357	0.110711	815
1358	0.110711	816
1359	0.110132	1604
1360	0.110132	1605
1361	0.110132	1606
1362	0.109933	1336
1363	0.109766	1254
1364	0.10839	7
1365	0.10839	8
1366	0.10839	9
1367	0.10839	18
1368	0.10839	24
1369	0.10839	25
1370	0.10839	26
1371	0.10839	27
1372	0.10839	28
1373	0.10839	30
1374	0.10839	33
1375	0.10839	34
1376	0.10839	35
1377	0.10839	40
1378	0.10839	41
1379	0.10839	42
1380	0.10839	43
1381	0.10839	44
1382	0.10839	45
1383	0.10839	46
1384	0.10839	47
1385	0.10839	54
1386	0.10839	55
1387	0.10839	65
1388	0.10839	66
1389	0.10839	67
1390	0.10839	68
1391	0.10839	69
1392	0.10839	70
1393	0.10839	71
1394	0.10839	72
1395	0.10839	79
1396	0.10839	80
1397	0.10839	81
1398	0.10839	82
1399	0.10839	84
1400	0.10839	93
1401	0.10839	96
1402	0.10839	97
1403	0.10839	98
1404	0.10839	101
1405	0.10839	102
1406	0.10839	103
1407	0.10839	104
1408	0.10839	114
1409	0.10839	121
1410	0.10839	126
1411	0.10839	129
1412	0.10839	132
1413	0.10839	143
1414	0.10839	146
1415	0.10839	149
1416	0.10839	150
1417	0.10839	153
1418	0.10839	154
1419	0.10839	155
1420	0.10839	162
1421	0.10839	163
1422	0.10839	164
1423	0.10839	165
1424	0.10839	167
1425	0.10839	168
1426	0.10839	179
1427	0.10839	180
1428	0.10839	181
1429	0.10839	182
1430	0.10839	183
1431	0.10839	184
1432	0.10839	187
1433	0.10839	190
1434	0.10839	191
1435	0.10839	195
1436	0.10839	196
1437	0.10839	197
1438	0.10839	198
1439	0.10839	200
1440	0.10839	201
1441	0.10839	204
1442	0.10839	207
1443	0.10839	208
1444	0.10839	209
1445	0.10839	214
1446	0.10839	215
1447	0.10839	216
1448	0.10839	217
1449	0.10839	222
1450	0.10839	227
1451	0.10839	228
1452	0.10839	229
1453	0.10839	230
1454	0.10839	231
1455	0.10839	237
1456	0.10839	246
1457	0.10839	247
1458	0.10839	248
1459	0.10839	249
1460	0.10839	250
1461	0.10839	251
1462	0.10839	252
1463	0.10839	265
1464	0.10839	266
1465	0.10839	267
1466	0.10839	268
1467	0.10839	270
1468	0.10839	271
1469	0.10839	272
1470	0.10839	276
1471	0.10839	292
1472	0.10839	293
1473	0.10839	294
1474	0.10839	295
1475	0.10839	301
1476	0.10839	302
1477	0.10839	303
1478	0.10839	304
1479	0.10839	305
1480	0.10839	309
1481	0.10839	310
1482	0.10839	311
1483	0.10839	314
1484	0.10839	318
1485	0.10839	319
1486	0.10839	320
1487	0.10839	321
1488	0.10839	330
1489	0.10839	331
1490	0.10839	332
1491	0.10839	333
1492	0.10839	334
1493	0.10839	335
1494	0.10839	336
1495	0.10839	337
1496	0.10839	340
1497	0.10839	341
1498	0.10839	342
1499	0.10839	344
1500	0.10839	345
1501	0.10839	346
1502	0.10839	347
1503	0.10839	348
1504	0.10839	349
1505	0.10839	356
1506	0.10839	357
1507	0.10839	368
1508	0.10839	372
1509	0.10839	373
1510	0.10839	374
1511	0.10839	375
1512	0.10839	376
1513	0.10839	377
1514	0.10839	378
1515	0.10839	381
1516	0.10839	385
1517	0.10839	388
1518	0.10839	389
1519	0.10839	390
1520	0.10839	391
1521	0.10839	392
1522	0.10839	393
1523	0.10839	395
1524	0.10839	396
1525	0.10839	397
1526	0.10839	398
1527	0.10839	403
1528	0.10839	406
1529	0.10839	407
1530	0.10839	408
1531	0.10839	409
1532	0.10839	410
1533	0.10839	413
1534	0.10839	414
1535	0.10839	415
1536	0.10839	416
1537	0.10839	417
1538	0.10839	418
1539	0.10839	420
1540	0.10839	421
1541	0.10839	422
1542	0.10839	427
1543	0.10839	434
1544	0.10839	445
1545	0.10839	450
1546	0.10839	451
1547	0.10839	460
1548	0.10839	465
1549	0.10839	470
1550	0.10839	477
1551	0.10839	478
1552	0.10839	485
1553	0.10839	489
1554	0.10839	490
1555	0.10839	491
1556	0.10839	492
1557	0.10839	493
1558	0.10839	524
1559	0.10839	525
1560	0.10839	526
1561	0.10839	527
1562	0.10839	528
1563	0.10839	529
1564	0.10839	547
1565	0.10839	548
1566	0.10839	549
1567	0.10839	550
1568	0.10839	556
1569	0.10839	559
1570	0.10839	564
1571	0.10839	565
1572	0.10839	568
1573	0.10839	569
1574	0.10839	570
1575	0.10839	571
1576	0.10839	572
1577	0.10839	573
1578	0.10839	574
1579	0.10839	580
1580	0.10839	583
1581	0.10839	590
1582	0.10839	594
1583	0.10839	596
1584	0.10839	597
1585	0.10839	598
1586	0.10839	599
1587	0.10839	604
1588	0.10839	606
1589	0.10839	607
1590	0.10839	608
1591	0.10839	616
1592	0.10839	617
1593	0.10839	618
1594	0.10839	621
1595	0.10839	622
1596	0.10839	623
1597	0.10839	624
1598	0.10839	625
1599	0.10839	626
1600	0.10839	629
1601	0.10839	630
1602	0.10839	631
1603	0.10839	635
1604	0.10839	636
1605	0.10839	637
1606	0.10839	638
1607	0.10839	644
1608	0.10839	645
1609	0.10839	646
1610	0.10839	647
1611	0.10839	648
1612	0.10839	649
1613	0.10839	650
1614	0.10839	651
1615	0.10839	652
1616	0.10839	653
1617	0.10839	654
1618	0.10839	655
1619	0.10839	656
1620	0.10839	657
1621	0.10839	659
1622	0.10839	662
1623	0.10839	665
1624	0.10839	666
1625	0.10839	670
1626	0.10839	671
1627	0.10839	672
1628	0.10839	684
1629	0.10839	691
1630	0.10839	695
1631	0.10839	698
1632	0.10839	699
1633	0.10839	718
1634	0.10839	719
1635	0.10839	720
1636	0.10839	721
1637	0.10839	724
1638	0.10839	725
1639	0.10839	726
1640	0.10839	727
1641	0.10839	728
1642	0.10839	729
1643	0.10839	730
1644	0.10839	736
1645	0.10839	737
1646	0.10839	738
1647	0.10839	739
1648	0.10839	745
1649	0.10839	746
1650	0.10839	769
1651	0.10839	773
1652	0.10839	774
1653	0.10839	781
1654	0.10839	788
1655	0.10839	789
1656	0.10839	790
1657	0.10839	792
1658	0.10839	793
1659	0.10839	794
1660	0.10839	795
1661	0.10839	796
1662	0.10839	797
1663	0.10839	799
1664	0.10839	800
1665	0.10839	803
1666	0.10839	804
1667	0.10839	805
1668	0.10839	806
1669	0.10839	810
1670	0.10839	811
1671	0.10839	812
1672	0.10839	813
1673	0.10839	814
1674	0.10839	825
1675	0.10839	833
1676	0.10839	834
1677	0.10839	836
1678	0.10839	837
1679	0.10839	840
1680	0.10839	843
1681	0.10839	845
1682	0.10839	847
1683	0.10839	848
1684	0.10839	853
1685	0.10839	854
1686	0.10839	856
1687	0.10839	857
1688	0.10839	859
1689	0.10839	860
1690	0.10839	863
1691	0.10839	864
1692	0.10839	870
1693	0.10839	872
1694	0.10839	873
1695	0.10839	874
1696	0.10839	879
1697	0.10839	880
1698	0.10839	883
1699	0.10839	884
1700	0.10839	888
1701	0.10839	889
1702	0.10839	890
1703	0.10839	894
1704	0.10839	895
1705	0.10839	900
1706	0.10839	901
1707	0.10839	902
1708	0.10839	903
1709	0.10839	904
1710	0.10839	909
1711	0.10839	910
1712	0.10839	917
1713	0.10839	923
1714	0.10839	924
1715	0.10839	925
1716	0.10839	929
1717	0.10839	936
1718	0.10839	937
1719	0.10839	938
1720	0.10839	939
1721	0.10839	943
1722	0.10839	946
1723	0.10839	948
1724	0.10839	949
1725	0.10839	952
1726	0.10839	953
1727	0.10839	958
1728	0.10839	961
1729	0.10839	965
1730	0.10839	966
1731	0.10839	967
1732	0.10839	969
1733	0.10839	970
1734	0.10839	971
1735	0.10839	974
1736	0.10839	975
1737	0.10839	976
1738	0.10839	980
1739	0.10839	983
1740	0.10839	984
1741	0.10839	985
1742	0.10839	988
1743	0.10839	991
1744	0.10839	993
1745	0.10839	997
1746	0.10839	1004
1747	0.10839	1006
1748	0.10839	1007
1749	0.10839	1008
1750	0.10839	1014
1751	0.10839	1016
1752	0.10839	1017
1753	0.10839	1018
1754	0.10839	1019
1755	0.10839	1023
1756	0.10839	1037
1757	0.10839	1039
1758	0.10839	1041
1759	0.10839	1042
1760	0.10839	1043
1761	0.10839	1046
1762	0.10839	1053
1763	0.10839	1056
1764	0.10839	1063
1765	0.10839	1068
1766	0.10839	1069
1767	0.10839	1072
1768	0.10839	1073
1769	0.10839	1075
1770	0.10839	1076
1771	0.10839	1091
1772	0.10839	1092
1773	0.10839	1113
1774	0.10839	1114
1775	0.10839	1121
1776	0.10839	1123
1777	0.10839	1124
1778	0.10839	1135
1779	0.10839	1137
1780	0.10839	1142
1781	0.10839	1144
1782	0.10839	1145
1783	0.10839	1146
1784	0.10839	1147
1785	0.10839	1154
1786	0.10839	1155
1787	0.10839	1165
1788	0.10839	1166
1789	0.10839	1167
1790	0.10839	1170
1791	0.10839	1178
1792	0.10839	1179
1793	0.10839	1182
1794	0.10839	1183
1795	0.10839	1184
1796	0.10839	1185
1797	0.10839	1186
1798	0.10839	1187
1799	0.10839	1193
1800	0.10839	1195
1801	0.10839	1196
1802	0.10839	1197
1803	0.10839	1202
1804	0.10839	1206
1805	0.10839	1207
1806	0.10839	1208
1807	0.10839	1209
1808	0.10839	1210
1809	0.10839	1211
1810	0.10839	1212
1811	0.10839	1213
1812	0.10839	1218
1813	0.10839	1219
1814	0.10839	1220
1815	0.10839	1223
1816	0.10839	1224
1817	0.10839	1225
1818	0.10839	1226
1819	0.10839	1229
1820	0.10839	1230
1821	0.10839	1233
1822	0.10839	1235
1823	0.10839	1236
1824	0.10839	1241
1825	0.10839	1246
1826	0.10839	1253
1827	0.10839	1256
1828	0.10839	1257
1829	0.10839	1260
1830	0.10839	1270
1831	0.10839	1271
1832	0.10839	1274
1833	0.10839	1275
1834	0.10839	1276
1835	0.10839	1277
1836	0.10839	1278
1837	0.10839	1279
1838	0.10839	1281
1839	0.10839	1284
1840	0.10839	1285
1841	0.10839	1286
1842	0.10839	1287
1843	0.10839	1288
1844	0.10839	1289
1845	0.10839	1290
1846	0.10839	1291
1847	0.10839	1292
1848	0.10839	1297
1849	0.10839	1298
1850	0.10839	1299
1851	0.10839	1300
1852	0.10839	1309
1853	0.10839	1311
1854	0.10839	1312
1855	0.10839	1314
1856	0.10839	1315
1857	0.10839	1316
1858	0.10839	1317
1859	0.10839	1318
1860	0.10839	1319
1861	0.10839	1321
1862	0.10839	1324
1863	0.10839	1330
1864	0.10839	1338
1865	0.10839	1339
1866	0.10839	1342
1867	0.10839	1343
1868	0.10839	1347
1869	0.10839	1350
1870	0.10839	1353
1871	0.10839	1354
1872	0.10839	1355
1873	0.10839	1358
1874	0.10839	1360
1875	0.10839	1361
1876	0.10839	1362
1877	0.10839	1363
1878	0.10839	1364
1879	0.10839	1365
1880	0.10839	1366
1881	0.10839	1367
1882	0.10839	1371
1883	0.10839	1372
1884	0.10839	1373
1885	0.10839	1374
1886	0.10839	1375
1887	0.10839	1376
1888	0.10839	1384
1889	0.10839	1386
1890	0.10839	1387
1891	0.10839	1388
1892	0.10839	1389
1893	0.10839	1393
1894	0.10839	1394
1895	0.10839	1395
1896	0.10839	1396
1897	0.10839	1397
1898	0.10839	1398
1899	0.10839	1399
1900	0.10839	1401
1901	0.10839	1410
1902	0.10839	1415
1903	0.10839	1418
1904	0.10839	1421
1905	0.10839	1425
1906	0.10839	1426
1907	0.10839	1427
1908	0.10839	1442
1909	0.10839	1443
1910	0.10839	1444
1911	0.10839	1447
1912	0.10839	1448
1913	0.10839	1449
1914	0.10839	1457
1915	0.10839	1458
1916	0.10839	1465
1917	0.10839	1466
1918	0.10839	1467
1919	0.10839	1468
1920	0.10839	1472
1921	0.10839	1478
1922	0.10839	1481
1923	0.10839	1483
1924	0.10839	1488
1925	0.10839	1489
1926	0.10839	1492
1927	0.10839	1499
1928	0.10839	1501
1929	0.10839	1502
1930	0.10839	1503
1931	0.10839	1505
1932	0.10839	1508
1933	0.10839	1512
1934	0.10839	1513
1935	0.10839	1514
1936	0.10839	1519
1937	0.10839	1520
1938	0.10839	1525
1939	0.10839	1526
1940	0.10839	1527
1941	0.10839	1528
1942	0.10839	1531
1943	0.10839	1532
1944	0.10839	1533
1945	0.10839	1536
1946	0.10839	1539
1947	0.10839	1540
1948	0.10839	1541
1949	0.10839	1542
1950	0.10839	1543
1951	0.10839	1544
1952	0.10839	1545
1953	0.10839	1546
1954	0.10839	1549
1955	0.10839	1554
1956	0.10839	1558
1957	0.10839	1561
1958	0.10839	1563
1959	0.10839	1564
1960	0.10839	1569
1961	0.10839	1572
1962	0.10839	1573
1963	0.10839	1579
1964	0.10839	1580
1965	0.10839	1581
1966	0.10839	1582
1967	0.10839	1583
1968	0.10839	1584
1969	0.10839	1585
1970	0.10839	1586
1971	0.10839	1587
1972	0.10839	1591
1973	0.10839	1592
1974	0.10839	1596
1975	0.10839	1597
1976	0.10839	1598
1977	0.10839	1608
1978	0.10839	1609
1979	0.10839	1610
1980	0.10839	1611
1981	0.10839	1612
1982	0.10839	1613
1983	0.10839	1616
1984	0.10839	1618
1985	0.10839	1619
1986	0.10839	1631
1987	0.10839	1632
1988	0.10839	1633
1989	0.10839	1636
1990	0.10839	1638
1991	0.10839	1639
1992	0.10839	1640
1993	0.10839	1641
1994	0.10839	1642
1995	0.10839	1643
1996	0.10839	1644
1997	0.10839	1645
1998	0.10839	1646
1999	0.10839	1648
[truncated: 324 more rows]

## Sheet: HBEGF
Ranking	Essential score	Amino acid
1	2.08667	123
2	1.93906	138
3	1.87453	129
4	1.86371	143
5	1.85982	119
6	1.857	122
7	1.82937	127
8	1.7892	130
9	1.74612	140
10	1.73793	131
11	1.72229	137
12	1.71165	118
13	1.65399	136
14	1.58236	120
15	1.54033	117
16	1.53995	139
17	1.52293	128
18	1.43392	124
19	1.42635	116
20	1.40129	142
21	1.39812	126
22	1.38158	141
23	1.31832	121
24	1.28761	132
25	1.26729	112
26	1.26697	113
27	1.26562	48
28	1.21684	145
29	1.21404	125
30	1.18076	135
31	1.17174	144
32	1.15435	108
33	1.11427	133
34	1.09511	114
35	1.08252	115
36	0.902661	134
37	0.776912	63
38	0.769445	79
39	0.768998	72
40	0.729467	91
41	0.706624	107
42	0.682655	163
43	0.664488	80
44	0.609847	185
45	0.59366	149
46	0.593471	109
47	0.591492	110
48	0.588538	51
49	0.583955	195
50	0.572094	105
51	0.546176	146
52	0.509768	78
53	0.502459	101
54	0.498872	44
55	0.490377	208
56	0.490377	209
57	0.478013	155
58	0.477835	104
59	0.467143	100
60	0.463196	77
61	0.454677	111
62	0.443696	147
63	0.42781	106
64	0.412965	156
65	0.405222	70
66	0.40373	75
67	0.392689	88
68	0.391207	43
69	0.382868	74
70	0.375784	184
71	0.371634	56
72	0.371634	57
73	0.370916	166
74	0.370208	154
75	0.341925	153
76	0.341384	167
77	0.33652	42
78	0.327681	148
79	0.319452	173
80	0.319452	174
81	0.313886	31
82	0.313886	32
83	0.303581	24
84	0.303581	25
85	0.301937	177
86	0.288168	92
87	0.286125	194
88	0.283427	150
89	0.270473	183
90	0.251871	151
91	0.247987	34
92	0.247835	165
93	0.247178	15
94	0.239158	66
95	0.234175	3
96	0.226042	2
97	0.225871	87
98	0.221925	46
99	0.210705	102
100	0.210627	86
101	0.209956	69
102	0.207717	186
103	0.206215	93
104	0.201264	47
105	0.197655	89
106	0.196407	62
107	0.195404	152
108	0.192875	103
109	0.181091	168
110	0.17525	85
111	0.173684	169
112	0.173684	170
113	0.165731	81
114	0.165731	82
115	0.152207	178
116	0.152207	179
117	0.150103	90
118	0.148861	180
119	0.148797	4
120	0.148797	5
121	0.148797	6
122	0.144463	54
123	0.140255	176
124	0.136701	1
125	0.136701	7
126	0.136701	8
127	0.136701	9
128	0.136701	10
129	0.136701	11
130	0.136701	12
131	0.136701	13
132	0.136701	16
133	0.136701	20
134	0.136701	21
135	0.136701	22
136	0.136701	23
137	0.136701	27
138	0.136701	28
139	0.136701	33
140	0.136701	35
141	0.136701	36
142	0.136701	38
143	0.136701	39
144	0.136701	40
145	0.136701	49
146	0.136701	50
147	0.136701	58
148	0.136701	59
149	0.136701	65
150	0.136701	68
151	0.136701	71
152	0.136701	84
153	0.136701	94
154	0.136701	96
155	0.136701	159
156	0.136701	162
157	0.136701	189
158	0.136701	190
159	0.136701	191
160	0.136701	192
161	0.136701	193
162	0.136701	199
163	0.136701	200
164	0.136701	201
165	0.136701	202
166	0.136701	203
167	0.136701	204
168	0.136701	205
169	0.136701	206
170	0.127053	175
171	0.126985	67
172	0.124664	19
173	0.122788	18
174	0.119497	45
175	0.114557	55
176	0.104808	53
177	0.103842	52
178	0.0984506	171
179	0.0704584	14
180	0.0701797	164
181	0.0689505	196
182	0.0683649	83
183	0.0676161	157
184	0.0676121	158
185	0.0672838	97
186	0.063693	41
187	0.0630235	64
188	0.0614667	95
189	0.0592559	207
190	0.05763	188
191	0.0566711	29
192	0.0566643	61
193	0.0498808	37
194	0.0494195	99
195	0.0482918	98
196	0.0476557	76
197	0.0474339	172
198	0.0468208	181
199	0.0461779	26
200	0.0453448	60
201	0.0430711	30
202	0.042137	182
203	0.0419553	198
204	0.0405386	197
205	0.0403272	187
206	0.0396942	73
207	0.0391509	161
208	0.0388259	160
209	0.0381368	17

## Sheet: HPRT1
Ranking	Essential score	Amino acid
1	2.55359	10
2	2.05722	131
3	1.62607	156
4	1.57235	157
5	1.46078	159
6	1.39573	155
7	1.35623	23
8	1.23622	92
9	1.23285	93
10	1.21989	42
11	1.21558	191
12	1.14281	43
13	1.12022	66
14	1.08404	68
15	1.0508	53
16	1.03147	69
17	1.03146	52
18	1.01815	44
19	0.996952	187
20	0.984987	16
21	0.98262	186
22	0.970959	18
23	0.92506	58
24	0.90499	40
25	0.881942	197
26	0.881003	147
27	0.875111	19
28	0.874859	78
29	0.872839	65
30	0.863594	70
31	0.860815	67
32	0.859341	80
33	0.843519	158
34	0.838822	137
35	0.838292	189
36	0.831867	17
37	0.82803	15
38	0.802906	79
39	0.797959	185
40	0.784603	132
41	0.770054	160
42	0.758634	41
43	0.750237	198
44	0.745712	148
45	0.74301	138
46	0.734833	95
47	0.706609	71
48	0.703185	45
49	0.696119	39
50	0.69441	30
51	0.68297	94
52	0.673054	166
53	0.664028	32
54	0.646583	150
55	0.638375	190
56	0.635667	149
57	0.63465	7
58	0.634567	20
59	0.634226	193
60	0.62801	130
61	0.614871	127
62	0.614686	33
63	0.613748	14
64	0.606856	54
65	0.601915	64
66	0.601575	72
67	0.60123	62
68	0.594846	96
69	0.589482	63
70	0.586738	139
71	0.579317	60
72	0.579189	38
73	0.575853	188
74	0.574579	177
75	0.574135	176
76	0.567781	21
77	0.556982	140
78	0.5512	57
79	0.537305	201
80	0.536938	184
81	0.535164	56
82	0.532664	37
83	0.531331	34
84	0.524516	61
85	0.52448	194
86	0.516318	133
87	0.501772	29
88	0.50015	27
89	0.493131	55
90	0.492495	134
91	0.487908	202
92	0.483762	199
93	0.482446	151
94	0.472721	31
95	0.467847	122
96	0.444584	26
97	0.438497	28
98	0.419855	128
99	0.417682	129
100	0.416605	200
101	0.411201	182
102	0.410196	121
103	0.406593	8
104	0.403462	36
105	0.394083	136
106	0.379271	175
107	0.374664	47
108	0.366893	183
109	0.364381	125
110	0.34897	124
111	0.347551	195
112	0.346579	123
113	0.325349	152
114	0.319694	98
115	0.313439	161
116	0.311279	46
117	0.310544	167
118	0.300061	146
119	0.29228	81
120	0.292129	212
121	0.287347	59
122	0.284286	126
123	0.280866	165
124	0.269486	105
125	0.266484	25
126	0.258602	13
127	0.255691	99
128	0.255002	109
129	0.250078	196
130	0.24777	192
131	0.234658	110
132	0.229938	97
133	0.22736	35
134	0.227022	178
135	0.225987	22
136	0.218168	145
137	0.212348	168
138	0.204537	9
139	0.200676	181
140	0.198893	49
141	0.190093	111
142	0.190065	112
143	0.185149	48
144	0.175112	164
145	0.159578	218
146	0.157128	73
147	0.156746	74
148	0.153529	77
149	0.152073	89
150	0.152073	90
151	0.148716	154
152	0.147106	179
153	0.14647	219
154	0.145265	2
155	0.143906	180
156	0.135717	82
157	0.132204	108
158	0.129454	209
159	0.115184	3
160	0.113823	210
161	0.112827	113
162	0.110418	144
163	0.103251	216
164	0.101467	163
165	0.100303	91
166	0.096537	6
167	0.0880071	51
168	0.0841017	141
169	0.0833842	135
170	0.0824969	143
171	0.0817316	169
172	0.0727062	50
173	0.0639505	172
174	0.06246	12
175	0.0610005	153
176	0.0593965	83
177	0.055451	203
178	0.0553408	1
179	0.0533437	115
180	0.0533437	116
181	0.0475518	11
182	0.0471924	170
183	0.0469479	24
184	0.0462527	120
185	0.0438039	171
186	0.0437881	101
187	0.0437881	102
188	0.0437881	103
189	0.0419518	118
190	0.0353146	5
191	0.033108	4
192	0.033108	75
193	0.033108	76
194	0.033108	84
195	0.033108	85
196	0.033108	86
197	0.033108	87
198	0.033108	106
199	0.033108	107
200	0.033108	142
201	0.033108	162
202	0.033108	204
203	0.033108	205
204	0.033108	206
205	0.033108	207
206	0.033108	208
207	0.033108	211
208	0.033108	213
209	0.033108	214
210	0.033108	215
211	0.033108	217
212	0.0329139	173
213	0.0296336	114
214	0.0208418	174
215	0.0156101	117
216	0.00606289	100
217	0.00583958	104
218	0.00564109	119
219	0.00517771	88

## Sheet: PLK1
Ranking	Essential score	Amino acid
1	18.1021	183
2	16.1014	181
3	16.1014	182
4	5.66839	484
5	5.4401	305
6	4.85381	357
7	3.94666	121
8	3.69205	460
9	3.33128	34
10	3.3183	396
11	3.15577	257
12	3.15577	258
13	2.85254	59
14	2.43297	120
15	2.40637	356
16	2.26606	136
17	2.07978	170
18	2.07978	171
19	2.00322	453
20	1.93175	452
21	1.72945	222
22	1.61275	184
23	1.61232	225
24	1.56424	479
25	1.49474	195
26	1.49474	196
27	1.47776	482
28	1.44644	302
29	1.39983	264
30	1.20679	273
31	1.15985	530
32	1.15985	531
33	1.0926	92
34	1.06825	529
35	1.06163	274
36	1.04088	91
37	1.03994	90
38	1.03623	93
39	1.03423	67
40	0.973949	358
41	0.9691	375
42	0.960645	308
43	0.925991	325
44	0.906693	364
45	0.906639	511
46	0.906056	228
47	0.904789	71
48	0.841491	37
49	0.837525	72
50	0.833129	365
51	0.82781	99
52	0.804466	345
53	0.804466	346
54	0.778916	265
55	0.764143	500
56	0.754104	68
57	0.754104	69
58	0.748853	286
59	0.746334	374
60	0.723369	142
61	0.705607	340
62	0.705607	341
63	0.702889	503
64	0.701559	465
65	0.70051	230
66	0.698735	543
67	0.691506	272
68	0.686849	38
69	0.651282	347
70	0.651282	348
71	0.642274	60
72	0.638238	376
73	0.628548	174
74	0.628548	175
75	0.622646	510
76	0.621734	502
77	0.610767	179
78	0.610767	180
79	0.603907	236
80	0.574817	316
81	0.574817	317
82	0.554035	251
83	0.554035	252
84	0.553552	454
85	0.552451	539
86	0.551791	221
87	0.547225	299
88	0.54405	204
89	0.540869	229
90	0.53996	32
91	0.537708	138
92	0.50997	463
93	0.508878	100
94	0.507671	141
95	0.493871	359
96	0.487461	419
97	0.487461	420
98	0.480641	260
99	0.479071	231
100	0.472257	425
101	0.448516	538
102	0.438968	462
103	0.431817	220
104	0.430251	31
105	0.427056	234
106	0.427056	235
107	0.426102	283
108	0.426102	284
109	0.421504	533
110	0.417156	217
111	0.417156	218
112	0.414468	287
113	0.414468	288
114	0.406097	428
115	0.406097	429
116	0.403469	172
117	0.403469	173
118	0.399608	224
119	0.395496	261
120	0.395328	551
121	0.395328	552
122	0.390786	36
123	0.381	309
124	0.373894	560
125	0.373894	561
126	0.372657	207
127	0.372657	208
128	0.370466	104
129	0.370466	105
130	0.362689	378
131	0.362689	379
132	0.358592	81
133	0.358592	82
134	0.351371	130
135	0.351371	131
136	0.351041	424
137	0.350527	259
138	0.339961	408
139	0.339961	409
140	0.33883	464
141	0.331552	41
142	0.331552	42
143	0.331288	232
144	0.331288	233
145	0.330615	137
146	0.326483	162
147	0.326483	163
148	0.318405	190
149	0.308472	185
150	0.301021	469
151	0.301021	470
152	0.298135	133
153	0.298135	134
154	0.291619	532
155	0.28565	363
156	0.254936	95
157	0.254936	96
158	0.254936	97
159	0.254118	19
160	0.24964	89
161	0.243635	1
162	0.243635	2
163	0.243635	3
164	0.243635	4
165	0.243635	5
166	0.243635	6
167	0.243635	7
168	0.243635	8
169	0.243635	9
170	0.243635	10
171	0.243635	12
172	0.243635	13
173	0.243635	14
174	0.243635	15
175	0.243635	16
176	0.243635	18
177	0.243635	23
178	0.243635	27
179	0.243635	28
180	0.243635	30
181	0.243635	33
182	0.243635	39
183	0.243635	44
184	0.243635	46
185	0.243635	47
186	0.243635	49
187	0.243635	51
188	0.243635	52
189	0.243635	53
190	0.243635	55
191	0.243635	56
192	0.243635	57
193	0.243635	61
194	0.243635	62
195	0.243635	63
196	0.243635	64
197	0.243635	65
198	0.243635	66
199	0.243635	70
200	0.243635	74
201	0.243635	75
202	0.243635	76
203	0.243635	77
204	0.243635	78
205	0.243635	79
206	0.243635	80
207	0.243635	83
208	0.243635	84
209	0.243635	86
210	0.243635	87
211	0.243635	98
212	0.243635	102
213	0.243635	103
214	0.243635	106
215	0.243635	107
216	0.243635	108
217	0.243635	109
218	0.243635	110
219	0.243635	112
220	0.243635	113
221	0.243635	114
222	0.243635	115
223	0.243635	116
224	0.243635	117
225	0.243635	118
226	0.243635	122
227	0.243635	123
228	0.243635	124
229	0.243635	125
230	0.243635	126
231	0.243635	127
232	0.243635	129
233	0.243635	132
234	0.243635	140
235	0.243635	144
236	0.243635	145
237	0.243635	146
238	0.243635	147
239	0.243635	149
240	0.243635	150
241	0.243635	151
242	0.243635	152
243	0.243635	154
244	0.243635	156
245	0.243635	157
246	0.243635	160
247	0.243635	161
248	0.243635	164
249	0.243635	165
250	0.243635	166
251	0.243635	167
252	0.243635	176
253	0.243635	177
254	0.243635	187
255	0.243635	189
256	0.243635	192
257	0.243635	194
258	0.243635	197
259	0.243635	198
260	0.243635	199
261	0.243635	202
262	0.243635	206
263	0.243635	209
264	0.243635	210
265	0.243635	211
266	0.243635	212
267	0.243635	214
268	0.243635	215
269	0.243635	216
270	0.243635	219
271	0.243635	223
272	0.243635	226
273	0.243635	227
274	0.243635	237
275	0.243635	239
276	0.243635	240
277	0.243635	241
278	0.243635	242
279	0.243635	243
280	0.243635	245
281	0.243635	246
282	0.243635	247
283	0.243635	248
284	0.243635	249
285	0.243635	250
286	0.243635	253
287	0.243635	254
288	0.243635	255
289	0.243635	256
290	0.243635	266
291	0.243635	267
292	0.243635	268
293	0.243635	269
294	0.243635	270
295	0.243635	271
296	0.243635	275
297	0.243635	276
298	0.243635	277
299	0.243635	279
300	0.243635	280
301	0.243635	281
302	0.243635	282
303	0.243635	285
304	0.243635	289
305	0.243635	291
306	0.243635	292
307	0.243635	293
308	0.243635	294
309	0.243635	295
310	0.243635	297
311	0.243635	298
312	0.243635	300
313	0.243635	301
314	0.243635	303
315	0.243635	304
316	0.243635	306
317	0.243635	307
318	0.243635	310
319	0.243635	311
320	0.243635	312
321	0.243635	314
322	0.243635	315
323	0.243635	318
324	0.243635	319
325	0.243635	320
326	0.243635	321
327	0.243635	323
328	0.243635	326
329	0.243635	327
330	0.243635	328
331	0.243635	329
332	0.243635	330
333	0.243635	331
334	0.243635	332
335	0.243635	333
336	0.243635	334
337	0.243635	335
338	0.243635	336
339	0.243635	337
340	0.243635	338
341	0.243635	339
342	0.243635	342
343	0.243635	343
344	0.243635	349
345	0.243635	350
346	0.243635	360
347	0.243635	361
348	0.243635	369
349	0.243635	371
350	0.243635	372
351	0.243635	373
352	0.243635	377
353	0.243635	380
354	0.243635	381
355	0.243635	383
356	0.243635	384
357	0.243635	385
358	0.243635	386
359	0.243635	387
360	0.243635	390
361	0.243635	391
362	0.243635	392
363	0.243635	393
364	0.243635	394
365	0.243635	397
366	0.243635	399
367	0.243635	402
368	0.243635	403
369	0.243635	404
370	0.243635	405
371	0.243635	406
372	0.243635	407
373	0.243635	410
374	0.243635	411
375	0.243635	412
376	0.243635	413
377	0.243635	414
378	0.243635	415
379	0.243635	416
380	0.243635	417
381	0.243635	421
382	0.243635	422
383	0.243635	423
384	0.243635	426
385	0.243635	427
386	0.243635	430
387	0.243635	431
388	0.243635	432
389	0.243635	433
390	0.243635	434
391	0.243635	435
392	0.243635	436
393	0.243635	437
394	0.243635	438
395	0.243635	439
396	0.243635	440
397	0.243635	441
398	0.243635	442
399	0.243635	443
400	0.243635	444
401	0.243635	445
402	0.243635	446
403	0.243635	447
404	0.243635	448
405	0.243635	449
406	0.243635	450
407	0.243635	451
408	0.243635	455
409	0.243635	456
410	0.243635	458
411	0.243635	459
412	0.243635	461
413	0.243635	466
414	0.243635	467
415	0.243635	468
416	0.243635	471
417	0.243635	472
418	0.243635	473
419	0.243635	474
420	0.243635	475
421	0.243635	477
422	0.243635	478
423	0.243635	481
424	0.243635	483
425	0.243635	485
426	0.243635	488
427	0.243635	489
428	0.243635	491
429	0.243635	492
430	0.243635	493
431	0.243635	494
432	0.243635	496
433	0.243635	497
434	0.243635	498
435	0.243635	499
436	0.243635	504
437	0.243635	505
438	0.243635	506
439	0.243635	507
440	0.243635	508
441	0.243635	509
442	0.243635	513
443	0.243635	515
444	0.243635	516
445	0.243635	517
446	0.243635	518
447	0.243635	519
448	0.243635	520
449	0.243635	521
450	0.243635	522
451	0.243635	524
452	0.243635	525
453	0.243635	526
454	0.243635	527
455	0.243635	528
456	0.243635	534
457	0.243635	535
458	0.243635	536
459	0.243635	537
460	0.243635	540
461	0.243635	541
462	0.243635	542
463	0.243635	544
464	0.243635	545
465	0.243635	546
466	0.243635	547
467	0.243635	548
468	0.243635	549
469	0.243635	550
470	0.243635	553
471	0.243635	554
472	0.243635	556
473	0.243635	557
474	0.243635	558
475	0.243635	559
476	0.243635	562
477	0.243635	563
478	0.243635	564
479	0.243635	565
480	0.243635	568
481	0.243635	569
482	0.243635	570
483	0.243635	571
484	0.243635	572
485	0.243635	573
486	0.243635	574
487	0.243635	575
488	0.243635	576
489	0.243635	577
490	0.243635	578
491	0.243635	579
492	0.243635	580
493	0.243635	581
494	0.243635	582
495	0.243635	583
496	0.243635	584
497	0.243635	585
498	0.243635	586
499	0.243635	587
500	0.243635	588
501	0.243635	589
502	0.243635	590
503	0.243635	591
504	0.243635	592
505	0.243635	594
506	0.243635	595
507	0.243635	596
508	0.243635	597
509	0.243635	598
510	0.243635	599
511	0.243635	600
512	0.243635	601
513	0.243635	602
514	0.243635	603
515	0.217104	362
516	0.213788	101
517	0.196406	88
518	0.179202	193
519	0.17589	139
520	0.151427	191
521	0.139058	158
522	0.135653	352
523	0.130049	186
524	0.128867	351
525	0.128112	388
526	0.119743	389
527	0.111318	355
528	0.0739454	21
529	0.0687553	178
530	0.0679628	201
531	0.067592	94
532	0.0668775	168
533	0.0651784	514
534	0.064495	54
535	0.0644699	20
536	0.0633923	188
537	0.0628317	238
538	0.0625742	418
539	0.0620856	22
540	0.0606142	495
541	0.0605442	555
542	0.0599435	476
543	0.0596873	200
544	0.05917	382
545	0.0583239	457
546	0.0578351	73
547	0.0577589	43
548	0.0576806	213
549	0.056006	85
550	0.0557695	353
551	0.0556385	401
552	0.0553911	523
553	0.0549732	487
554	0.0544826	40
555	0.0542618	313
556	0.0532734	486
557	0.0527865	205
558	0.0527806	290
559	0.0522163	26
560	0.0512933	400
561	0.0510843	58
562	0.0509772	395
563	0.0507573	111
564	0.0499522	159
565	0.0493837	480
566	0.0490889	370
567	0.0487267	567
568	0.0486828	263
569	0.0480351	48
570	0.0479372	278
571	0.0477522	135
572	0.0476648	262
573	0.0475605	143
574	0.0471549	490
575	0.0471212	17
576	0.0469444	148
577	0.0468158	244
578	0.0466536	24
579	0.046169	366
580	0.0456587	501
581	0.0455808	45
582	0.0455046	203
583	0.0454402	35
584	0.0450947	512
585	0.0442427	29
586	0.0438637	119
587	0.0438006	296
588	0.0437758	324
589	0.0435995	169
590	0.0432131	368
591	0.0430843	593
592	0.0429092	11
593	0.0428824	367
594	0.0428099	398
595	0.0423823	354
596	0.0423136	155
597	0.0421281	566
598	0.0421129	604
599	0.0420771	50
600	0.0419286	25
601	0.0412385	128
602	0.0411583	344
603	0.0410612	322
604	0.0409199	153

## Sheet: PSMB5
Ranking	Essential score	Amino acid
1	13.2123	80
2	13.1864	79
3	5.92982	104
4	5.56361	78
5	3.66166	103
6	2.87937	102
7	2.39902	67
8	2.3818	105
9	2.30768	90
10	2.23056	108
11	1.92403	205
12	1.69364	164
13	1.6633	137
14	1.34193	106
15	1.31933	177
16	1.25145	178
17	1.17306	182
18	1.10278	57
19	1.10278	58
20	0.980495	252
21	0.932828	97
22	0.932828	98
23	0.929026	200
24	0.929026	201
25	0.870328	81
26	0.831794	72
27	0.744873	215
28	0.731936	74
29	0.72342	73
30	0.717773	220
31	0.717773	221
32	0.694286	77
33	0.691137	253
34	0.610952	107
35	0.60851	190
36	0.571427	88
37	0.565386	27
38	0.564936	127
39	0.553975	254
40	0.553975	255
41	0.552759	87
42	0.549189	214
43	0.544701	7
44	0.544701	8
45	0.537183	251
46	0.520915	202
47	0.469479	128
48	0.444104	213
49	0.428337	249
50	0.424051	94
51	0.385402	242
52	0.385402	243
53	0.367391	217
54	0.367391	218
55	0.366391	95
56	0.352627	126
57	0.341035	112
58	0.341035	113
59	0.337601	206
60	0.335109	76
61	0.328867	29
62	0.326039	65
63	0.326039	66
64	0.318946	99
65	0.307677	89
66	0.301649	229
67	0.301649	230
68	0.297096	93
69	0.295549	216
70	0.293597	24
71	0.293597	25
72	0.291922	153
73	0.291922	154
74	0.29056	198
75	0.29056	199
76	0.290029	12
77	0.290029	13
78	0.288678	146
79	0.288678	147
80	0.282711	91
81	0.280703	161
82	0.280703	162
83	0.280566	223
84	0.280566	224
85	0.253407	181
86	0.243997	231
87	0.243997	232
88	0.230555	1
89	0.230555	2
90	0.230555	3
91	0.230555	4
92	0.230555	5
93	0.230555	6
94	0.230555	9
95	0.230555	14
96	0.230555	15
97	0.230555	16
98	0.230555	17
99	0.230555	19
100	0.230555	20
101	0.230555	21
102	0.230555	23
103	0.230555	26
104	0.230555	28
105	0.230555	31
106	0.230555	32
107	0.230555	33
108	0.230555	34
109	0.230555	35
110	0.230555	36
111	0.230555	37
112	0.230555	38
113	0.230555	39
114	0.230555	40
115	0.230555	41
116	0.230555	42
117	0.230555	43
118	0.230555	44
119	0.230555	45
120	0.230555	46
121	0.230555	47
122	0.230555	48
123	0.230555	49
124	0.230555	50
125	0.230555	51
126	0.230555	52
127	0.230555	53
128	0.230555	54
129	0.230555	55
130	0.230555	56
131	0.230555	59
132	0.230555	60
133	0.230555	62
134	0.230555	63
135	0.230555	64
136	0.230555	68
137	0.230555	69
138	0.230555	70
139	0.230555	75
140	0.230555	82
141	0.230555	83
142	0.230555	84
143	0.230555	85
144	0.230555	86
145	0.230555	92
146	0.230555	96
147	0.230555	101
148	0.230555	109
149	0.230555	110
150	0.230555	111
151	0.230555	115
152	0.230555	117
153	0.230555	118
154	0.230555	119
155	0.230555	120
156	0.230555	121
157	0.230555	122
158	0.230555	123
159	0.230555	124
160	0.230555	125
161	0.230555	130
162	0.230555	131
163	0.230555	132
164	0.230555	133
165	0.230555	134
166	0.230555	136
167	0.230555	138
168	0.230555	139
169	0.230555	140
170	0.230555	142
171	0.230555	143
172	0.230555	144
173	0.230555	145
174	0.230555	148
175	0.230555	151
176	0.230555	152
177	0.230555	157
178	0.230555	158
179	0.230555	160
180	0.230555	163
181	0.230555	165
182	0.230555	166
183	0.230555	167
184	0.230555	168
185	0.230555	169
186	0.230555	170
187	0.230555	171
188	0.230555	172
189	0.230555	173
190	0.230555	175
191	0.230555	179
192	0.230555	180
193	0.230555	183
194	0.230555	184
195	0.230555	185
196	0.230555	186
197	0.230555	188
198	0.230555	189
199	0.230555	191
200	0.230555	192
201	0.230555	193
202	0.230555	195
203	0.230555	197
204	0.230555	209
205	0.230555	210
206	0.230555	211
207	0.230555	212
208	0.230555	219
209	0.230555	222
210	0.230555	225
211	0.230555	226
212	0.230555	227
213	0.230555	228
214	0.230555	233
215	0.230555	234
216	0.230555	235
217	0.230555	236
218	0.230555	237
219	0.230555	238
220	0.230555	239
221	0.230555	240
222	0.230555	241
223	0.230555	244
224	0.230555	245
225	0.230555	246
226	0.230555	247
227	0.230555	257
228	0.230555	258
229	0.230555	259
230	0.230555	260
231	0.230555	262
232	0.230555	263
233	0.218666	22
234	0.189545	187
235	0.167178	155
236	0.148523	30
237	0.146177	207
238	0.123595	100
239	0.121979	256
240	0.089155	18
241	0.0878861	204
242	0.0382105	208
243	0.0381939	129
244	0.0356633	250
245	0.0338647	114
246	0.0338529	194
247	0.0335114	174
248	0.0331792	203
249	0.0327184	264
250	0.0315946	176
251	0.0311062	261
252	0.0308764	248
253	0.0304317	116
254	0.0292757	150
255	0.0290952	135
256	0.0289386	156
257	0.0285565	149
258	0.0273547	71
259	0.0273052	159
260	0.0265476	10
261	0.0265467	141
262	0.0264492	61
263	0.0260655	196
264	0.0253017	11
